# Supplementary material for: Combining Molecular Weight Fractionation and Metabolomics to Elucidate the Bioactivity of Vegetal Protein Hydrolysates in Tomato Plants
Source: Front Plant Sci. 2020 Jun 30;11:976. doi: 10.3389/fpls.2020.00976 (PMC7338714; doi:10.3389/fpls.2020.00976)
Supplement: Supplementary Table 1 — Whole dataset produced from untargeted metabolomics carried out in tomato cuttings treated with either a protein hydrolysate (PH) or its fraction PH1 (Exp. 2). Compounds are presented with individual intensities, annotations and composite mass spectra (mass abundance combinations). [file Table_1.xlsx]

## Sheet: Dataset
Compound name	Compounds abundance (raw intensities from UHPLC/QTOF metabolomics - according to Agilent Mass Profiler Professional, "1"denotes compounds not detected)																				Annotations [PlantCyc code, raw formula, identification score for targeted (initial identification) and overall (following alignment) annotation process]	Composite Spectrum (monoisotopic mass-abundance combinations)
	CONTROL					PH					PH1					INDOLE BUTYRIC ACID
	T7_1_1	T7_1_2	T7_1_3	T7_1_4	T7_1_5	T7_3_1	T7_3_2	T7_3_3	T7_3_4	T7_3_5	T7_5_1	T7_5_2	T7_5_3	T7_5_4	T7_5_5	T7_6_1	T7_6_2	T7_6_3	T7_6_4	T7_6_5
(9Z)-12,13-dihydroxyoctadeca-9-enoate	6614880	1861320	1864844	1792359	2168366	3871259	2586258	1828308	1	1190951	1886658	2595921	1900387	2569516	3987840	1	5783845	5743276	1	3936806	CPD-13086 [ C18 H33 O4, tgt=98.22, overall=98.22 ]	(313.23694, 8348.334)(314.23953, 1046.8582)(295.2268, 91096.0)(296.23004, 17721.488)(297.21942, 330.08002)(318.2609, 205.36)(297.2419, 32318.863)(298.2452, 4033.28)(358.2124, 237.045)(339.1964, 115.35)(331.26694, 6181.0967)(314.3855, 4406.6826)(315.53967, 2771.736)(317.495, 2053.7522)(317.2691, 853.96)(337.22876, 2652.1802)(339.1229, 1886.2368)(340.23624, 184.9425)(319.84875, 1974.9105)(320.31677…
geranylgeranyl chlorophyll b	2323416	1851824	669585	1	800148	1271773	1793249	1	1342639	813056	1609013	715132	539093	222434	323628	1	644147	1	276659	218053	CPD-7013 [ C55 H64 Mg N4 O6, tgt=56.80, overall=56.80 ]	(900.4938, 13655.452)(901.4971, 6486.6494)(902.49976, 1801.5428)(903.5029, 312.61)
(9Z)-12,13,17-trihydroxyoctadeca-9-enoate	1	567701	367861	295079	438657	453413	284504	206502	177716	1	1	320662	349995	218396	544174	370293	410107	354052	592981	274432	CPD-13087 [ C18H33O5, tgt= ]	(329.23102, 3539.1492)(330.22858, 284.12726)(311.2215, 14792.43)(312.2251, 2767.0322)(313.2156, 172.89)(333.24832, 1132.9463)(332.2473, 616.55)(313.2373, 4100.23)(314.2314, 260.76)(349.18945, 476.12415)(349.2725, 175.11)(330.26212, 817.665)(331.64764, 729.8938)(332.69427, 2365.23)(333.26605, 344.42)(357.2388, 122.92)(334.74692, 612.3214)
3-phenylpropionaldoxime	531996	630298	504727	596931	435496	909582	1104037	713312	675658	584990	577056	615956	617594	603134	617553	1204849	744713	1295615	926838	1023882	CPD-12328 [ C9 H11 N O, tgt=86.07, overall=86.07 ]	(153.78821, 1952.7375)(153.1001, 2794.444)(132.08066, 30678.791)(133.084, 3622.1648)(167.11734, 2582.6448)(156.0702, 201.925)
brassicasterol 3-O-&beta;-D-glucoside	442103	325377	2241354	5612170	400915	1	317161	3250539	1	3445620	457902	2462621	220638	215998	341730	1739105	186732	267670	1700322	245550	CPD-13084 [ C34 H56 O6, tgt=45.75, overall=45.75 ]	(560.4126, 5545.1387)(561.40857, 1861.387)(562.3857, 102.64)(543.40173, 1186.755)(566.42554, 2788.9368)(567.4287, 168.94)(546.7177, 3236.0068)(549.4143, 3942.72)(599.3706, 490.78247)(581.3629, 413.028)(578.79236, 4670.1553)(579.43207, 756.55927)(583.3979, 724.85)(568.3873, 153.84)
7<sup>1</sup>-hydroxychlorophyll <i>a</i>	407452	1	163107	1	1	301931	330494	271275	234580	1	252702	206131	137702	122924	1	158704	237111	252445	273534	209193	CPD-7016 [ C55 H71 Mg N4 O6, tgt=26.36, overall=26.36 ]	(954.5036, 374.60333)(930.51556, 1145.7313)(912.77734, 665.0193)(913.51306, 233.75)
(<i>22R,23R</i>)-28-homobrassinolide 22-sulfate	2873644	2610806	2148541	2265538	2066286	2370873	2345505	2116764	1918836	2039363	2035913	2322389	2148803	2171764	2355965	14972834	17550876	18877836	15618244	2225171	CPD-11826 [ C29 H49 O9 S, tgt=71.00, overall=71.00 ]	(555.2949, 42623.086)(556.2864, 12913.948)(580.3313, 115.76)(618.9976, 8073.2134)(619.2751, 280.19)(597.38055, 5853.834)(599.0185, 3366.2776)(596.2939, 10721.095)(597.3011, 8924.32)(580.4917, 2855.2722)(581.49567, 15327.852)(582.49384, 108687.17)(583.4959, 19961.285)
(4<i>S</i>)-2,3-dehydro-leucocyanidin	606456	550037	543839	554855	562178	530678	521444	509630	397772	491472	1	399111	271391	246249	301589	190546	175686	194587	169974	203403	CPD-19726 [ C15 H12 O7, tgt=57.21, overall=57.21 ]	(286.0452, 8785.094)(287.04642, 1877.7395)(288.0442, 555.8789)(307.71225, 1552.4535)(309.74405, 1522.3267)(310.0768, 2073.36)(289.60754, 538.4582)(290.86627, 1494.362)(291.0678, 1105.17)(323.00443, 720.0891)(304.0785, 4295.7026)(330.0572, 699.81)(309.0347, 992.16113)(310.03372, 206.905)
(<i>22R,23R</i>)-28-homocastasterone	846350	345200	1	3416562	1	1	361822	1	1	466456	1	2395769	390816	2263412	2752985	2397440	2379324	2543114	3038781	2482429	CPD-11827 [ C29 H50 O5, tgt=76.59, overall=76.59 ]	(484.3796, 195.0)(460.78412, 1221.8115)(463.36508, 1441.9757)(463.70047, 2424.4202)(481.38556, 313.26)(461.3592, 1354.9844)(462.35358, 405.16287)(519.9743, 4269.864)(520.5032, 5522.4297)(521.3397, 10462.339)(522.345, 28834.09)(504.61823, 505.70853)(505.3363, 1471.29)(496.40247, 2428.54)(497.40164, 741.27)(478.3879, 4391.2075)(479.39178, 1462.5345)(485.4909, 1915.8416)(488.04657, 792.1777)(488.156…
EHNA	31413316	24669430	1	1	1	16552212	15056637	1	14145820	1	1	3650453	20644232	19475328	24311040	17840472	14123270	18074508	19554872	17301452	EHNA [ C14 H23 N5 O, tgt=72.08, overall=72.08 ]	(279.6943, 1589.995)(261.1848, 4623.6616)(262.1854, 645.39545)(282.2113, 272.49)(264.20117, 1808.73)(301.14096, 18146.436)(302.14517, 3392.2722)(303.14853, 338.444)(295.2263, 31988.885)(296.22943, 6637.305)(277.2168, 866485.7)(278.21988, 154916.45)(303.6908, 196.54501)(304.19, 126.5)(283.97586, 545.41394)
(4<i>S</i>)-2,3-dehydroleucopelargonidin	985751	875565	716877	628533	703232	803359	933415	763539	271190	530419	326249	602353	478612	539908	694086	664969	611983	644521	560894	674403	CPD-19725 [ C15 H10 O6, tgt=65.17, overall=65.17 ]	(286.95032, 2859.725)(287.0466, 2497.1099)(288.0448, 705.645)(273.0487, 3264.32)(290.06393, 807.30475)(291.12265, 2485.959)(292.0665, 3055.9895)(274.05573, 2101.225)(331.0198, 709.87)(307.3982, 13233.614)(308.212, 876.2384)(304.66565, 1258.1267)(287.0705, 229.12)(309.0373, 433.6575)(293.9818, 4282.916)(294.9841, 795.6105)(295.96735, 280.6893)(296.0368, 181.73)
solasodine	42785792	50824944	24472336	34425564	27302818	111093688	41694828	32931726	29734042	21609000	16676446	103611056	94606800	88437096	99339552	67852472	86142256	109713256	85941728	62426024	CPD-13080 [ C27 H43 N O2, tgt=98.43, overall=98.43 ]	(413.3231, 644.775)(396.326, 8307.788)(397.32788, 7374.1846)(398.32956, 811.76)(414.3369, 957945.6)(415.33975, 269721.44)(416.34244, 41876.137)(417.3461, 4483.9116)(396.89966, 8555.787)(397.32806, 7947.08)(398.3291, 946.5)(442.3331, 745.16)(419.31485, 29686.15)(420.3182, 8399.018)(421.3212, 1670.22)
(-)-jasmonoyl-1-aminocyclopropane-1 carboxylate	1	2282334	1	1	1910532	1	1779130	1	1	1144483	265308	1	7380620	1685245	1	1703969	1755902	1736139	1298119	921513	CPD-19728 [ C16H22NO4, tgt= ]	(315.14212, 117791.13)(316.14447, 13735.46)(317.14777, 1146.4436)(279.1591, 20423.832)(280.1623, 3955.6184)(297.1678, 261.7)(313.1974, 73.31)(336.2114, 8056.5396)(337.12344, 1439.7141)(295.16644, 1792.985)(296.1708, 553.27)(301.142, 2209.0613)(293.68164, 3255.87)
solasodine 3-O-&beta;-D-glucoside	99796624	109828560	47376460	27565440	52883576	37054464	53597976	44668472	36555216	25584004	42016488	43256008	66098888	56556880	39216616	143239840	177363744	204163632	179366192	128398744	CPD-13081 [ C33 H53 N O7, tgt=97.34, overall=97.34 ]	(575.37445, 2144.1345)(559.3779, 89.62)(560.3738, 198.12)(576.3901, 822456.0)(577.39294, 292166.38)(578.39484, 56746.5)(579.397, 8482.023)(580.4006, 849.1631)(593.4168, 487.27)(601.38745, 1594.866)(602.38574, 6804.8965)(603.3329, 2971.5317)(604.28345, 1145.0544)(604.3949, 1020.87)
(<i>22R,23R</i>)-28-homocastasterone 22-O-sulfate	1084747	1049719	972858	766994	649986	838280	1070138	733733	651640	949519	742521	1163653	1053766	1107330	654256	2051815	5016889	3819864	2660060	1503149	CPD-11828 [ C29 H49 O8 S, tgt=56.94, overall=56.94 ]	(599.04346, 4340.9365)(600.2807, 3406.0483)(601.08234, 3834.737)(601.1163, 1739.5801)(601.286, 1244.72)(581.4341, 2468.8296)(581.8715, 18447.467)(584.07074, 12447.43)(563.84467, 6635.1406)(564.92633, 3677.4226)(565.28345, 667.35333)
L-dopa	1	1	1	1	1	117176	1	1	1	1	153600	178922	164218	158189	1	288996	308036	287616	284510	271608	L-DIHYDROXY-PHENYLALANINE [ C9 H11 N O4, tgt= ]	(179.39055, 4121.661)(198.07672, 252.42)(180.06752, 3232.8152)(181.0651, 117.686)(182.06381, 179.972)(238.029, 161.03)(219.02563, 48960.99)(221.27562, 4260.4414)(222.82541, 2246.924)(224.02844, 136.025)(215.30449, 249.597)(197.65, 1997.2413)(200.09894, 164.175)(203.05293, 116483.01)(205.0582, 3489.72)
bergaptol	195724	178328	1	1	1	280312	269433	155565	221155	163220	216589	236213	213050	217582	169802	1132249	607570	892278	667501	541674	BERGAPTOL [ C11 H6 O4, tgt=77.90, overall=77.90 ]	(187.03001, 361.2891)(227.98598, 1321.813)(203.05289, 88855.7)(204.05605, 6162.1724)(205.05885, 1293.8073)(209.01157, 437.246)
(indol-3-yl)acetyl-<i>myo</i>-inositol L-arabinoside	1	259373	211079	109290	207705	234946	133966	127466	208345	207052	210473	287342	159238	302115	332345	313716	311403	195158	349476	328210	INDOL-YLACETYL-MYO-INOSITOL-ARABINOSIDE [ C21H27NO11, tgt= ]	(474.18103, 10170.119)(475.18433, 1791.5641)(493.14426, 538.7777)
&alpha;-hydroxyheme	198844	174794	102845	1	1	170817	182368	172351	133403	116161	131353	135880	143741	112069	136707	120520	138174	149757	135614	100890	CPD-19720 [ C34 H30 Fe N4 O5, tgt=28.01, overall=28.01 ]	(615.1595, 729.192)(617.1671, 205.9)(613.15857, 6311.75)(614.1616, 1351.1744)(615.1586, 412.46613)(651.11383, 1073.8533)(650.1903, 195.56)(635.1386, 362.8857)
(12Z,15Z)-9,10-epoxyoctadeca-12,15-dienoate	4854368	3438348	1841666	1	2356616	2648677	2452998	2433258	1	1785264	1892851	3172682	2747939	1	3607203	5164643	4142947	4491794	4591758	4804406	CPD-13089 [ C18 H29 O3, tgt=86.30, overall=86.30 ]	(293.2109, 54884.344)(294.21262, 13527.838)(275.20068, 59997.285)(276.20383, 11782.705)(295.22644, 25499.28)(296.22906, 4915.336)(277.2779, 7826.0576)(278.21686, 1312.474)(297.7144, 14793.502)(298.24557, 4853.6377)(318.21036, 912.2871)(319.1469, 4717.5664)(320.21143, 643.15424)(299.69833, 621.1062)(300.2011, 825.94)
hydroxy-&beta;-zeacarotene	11902382	13906975	8347030	9428787	9409662	41664204	56105616	29023688	1	10578933	14158772	14678185	16895106	19839392	1	11008717	1	1	1	10657535	CPD-7420 [ C40 H58 O, tgt=42.73, overall=42.73 ]	(540.446, 1546.4979)(595.08307, 309.74667)(579.1818, 6755.555)(580.07477, 968.83)(578.4349, 3421.8923)(579.43823, 269.62332)(559.4237, 450.619)
&gamma;-L-glutamyl-L-cysteine	184367	1	162723	193192	141613	334632	416830	454105	269449	520522	396362	215072	334019	229138	217960	99598	133768	115147	117015	140329	L-GAMMA-GLUTAMYLCYSTEINE [ C8 H13 N2 O5 S, tgt=58.59, overall=58.59 ]	(252.0533, 150.96)(231.46538, 963.9816)(291.01987, 6260.543)(293.0154, 1373.6678)(273.0113, 173.88)(270.08585, 6441.035)(271.08847, 1159.4443)(272.08743, 1935.6034)(253.67899, 833.3393)(254.07945, 1088.995)(273.04855, 2600.136)(275.15503, 1543.7318)(276.04837, 2003.3251)(258.03265, 314.4025)
(<i>R</i>)-norcoclaurine	395584	351912	300330	205078	12614266	15143861	225223	4210584	307746	327099	216172	1414823	11376961	2483340	1253969	14881346	15961580	217011	208480	16068687	R-NORCOCLAURINE [ C16 H18 N O3, tgt=81.29, overall=81.29 ]	(274.51004, 2528.4163)(258.128, 1161.225)(275.14258, 1265.745)(275.946, 699.94794)(276.1477, 501.53)(256.29642, 9170.913)(257.1323, 1190.0779)(313.09222, 3386.2075)(313.2943, 615.833)(315.0953, 1693.6489)(315.7644, 438.70004)(316.10086, 1082.7067)(296.08112, 1686.219)(293.23016, 14183.482)(294.17334, 395.87997)(275.351, 992.8531)(297.5555, 346.08145)(298.12683, 461.39)(281.71973, 32795.344)(282.1…
9'-<i>cis</i>-neoxanthin	531073	536676	1	1	382174	479042	489427	390876	370516	416798	1	587628	407202	392266	1	1	390221	486774	1	364291	CPD-7424 [ C40 H56 O4, tgt=50.69, overall=50.69 ]	(605.1723, 1949.5175)(645.3957, 2302.5608)(646.393, 5589.7725)(624.4714, 767.98505)(604.44525, 4210.7427)(605.4517, 297.37)(623.405, 365.11273)(605.3964, 280.14)
pinosylvin monomethylether	347086	374419	1	662998	649787	985667	500763	758628	554356	709264	668410	479208	441151	384250	417157	660331	788096	1	493137	300559	CPD-6964 [ C15 H14 O2, tgt=69.46, overall=69.46 ]	(231.121, 5373.363)(213.1112, 146.94)(249.14795, 1984.2924)(226.12297, 31459.25)(227.12726, 6492.4414)(228.12909, 319.07083)
raphanusamate	255903	248603	233455	212475	206772	213750	220334	257193	186905	234908	214182	211820	180570	171854	216137	1	1	170722	156726	1	CPDQT-331 [ C4 H4 N O2 S2, tgt=46.57, overall=46.57 ]	(162.97136, 197.96333)(144.38707, 1022.5292)(162.97409, 277.7825)(163.9693, 359.57)(180.0741, 230.42787)(185.96222, 1063.16)
verdoheme	3020698	3702539	4685389	4046386	3098742	4774392	3785168	3515917	3028765	2044446	2187208	4403729	5532073	3924402	2920279	5302738	5453923	6989067	5502444	5615435	CPD-19719 [ C33 H29 Fe N4 O5, tgt=62.53, overall=62.53 ]	(616.1772, 345732.03)(617.1798, 134494.72)(618.18176, 25711.129)(619.1842, 3540.6367)(620.18604, 256.3175)(643.1502, 2803.2666)(624.1373, 2359.6973)
methyl gibberellin A<sub>4</sub>	251457	123360	248175	253969	251372	106602	263659	252617	251204	230954	201239	378899	416130	408726	428562	168662	492914	1	1	164969	CPD-12332 [ C20 H26 O5, tgt=57.15, overall=57.15 ]	(329.1694, 164.94)(387.1433, 167.79)(368.1356, 7447.5366)(369.12943, 1709.7244)(365.21484, 734.29926)(366.2179, 1339.97)(347.2013, 604.5112)(348.8779, 1439.04)
D-octopine	2985469	2643199	2090116	2002021	1963697	493164	662321	1838389	827404	439097	867022	1496730	1461492	1582302	1535103	1768890	1569040	202310	702957	1537974	CPD-309 [ C9 H18 N4 O4, tgt=59.71, overall=59.71 ]	(248.23557, 4586.4736)(249.13635, 90.65)(228.1231, 2236.0767)(229.12347, 205.73363)(287.04584, 30934.605)(288.04852, 4453.2964)(290.85495, 1938.5042)(290.1007, 2739.875)(291.107, 2655.59)(269.98624, 3650.0488)(271.03882, 908.30695)(272.0378, 1755.2357)(272.0885, 2330.66)(269.17462, 4269.924)(251.11662, 2046.6663)(251.1669, 1491.66)(274.13422, 2441.0286)(253.1132, 169.72)
methyl gibberellin A<sub>20</sub>	251457	123360	248175	253969	251372	106602	263659	252617	251204	230954	201239	378899	416130	408726	428562	168662	492914	1	1	164969	CPD-12333 [ C20 H26 O5, tgt=57.15, overall=57.15 ]	(329.1694, 164.94)(387.1433, 167.79)(368.1356, 7447.5366)(369.12943, 1709.7244)(365.21484, 734.29926)(366.2179, 1339.97)(347.2013, 604.5112)(348.8779, 1439.04)
17-O-deacetylvindoline	1	1	1	1	1	1	1	1	1	1	1	6385650	4516413	4091619	1	3714669	1	1	4597299	1	17-O-DEACETYLVINDOLINE [ C23H31N2O5, tgt= ]	(418.25702, 2203.02)(443.2256, 4561.0303)
phytyl monophosphate	1501984	1481946	1560516	1423235	1547751	1495847	1330632	1450663	1253097	1187579	1071808	1208764	1048882	990937	1026395	1234419	1169705	1225792	1261179	1198182	CPD-7025 [ C20 H39 O4 P, tgt=91.63, overall=91.63 ]	(374.2544, 571.51)(357.24924, 43986.73)(358.25217, 8538.155)(359.25656, 1081.5435)(357.2505, 41379.812)(358.2533, 7947.785)(359.2578, 988.91003)(395.40634, 355.176)(392.2873, 5485.125)(393.29425, 274.55103)(400.39777, 9098.558)(401.26135, 7464.455)(401.255, 6759.41)(402.2618, 1379.96)(379.73584, 632.635)
metyrapone	1	369592	285918	315594	247759	1	466118	1	369651	1	1	1	245152	1	103519	1	280216	1	144967	1	CPD-7023 [ C14H14N2O, tgt= ]	(231.12154, 5384.0166)(212.51863, 3523.8188)(213.12248, 2741.178)(226.13416, 13600.159)(227.13681, 2731.475)(235.0994, 871.72)
tropolone	295336	359653	285409	231890	390852	187236	262598	228265	167028	1	279632	422567	600956	543589	264471	410718	698476	639713	477609	524515	CPD-7024 [ C7 H6 O2, tgt=79.05, overall=79.05 ]	(124.03976, 2505.7327)(123.04461, 1705.3677)(105.03368, 10901.685)(106.03677, 564.2838)(146.9926, 152.16)(143.44743, 12988.596)(145.08435, 2271.3035)(127.07416, 1902.6754)(129.02147, 1278.5983)
24-epicathasterone	174731552	178498336	154171888	159715600	154585264	159943888	165994864	156464416	146674112	144626512	139639888	144125888	137370096	133587744	142650960	138159072	154294992	149453440	155607680	141401504	CPD-11837 [ C28 H48 O3, tgt=87.53, overall=87.53 ]	(416.35358, 4725643.0)(417.3562, 1483488.8)(418.35895, 209786.25)(419.36124, 20250.451)(420.36426, 1349.2769)(457.3182, 314.9989)(457.5501, 2758.0361)(460.76, 2978.1646)(461.36246, 394.01245)(438.37827, 127.30332)
L-arginine	536326	3569670	1669386	2279750	1555547	3633829	3508828	2465287	3083375	2956056	3874546	3411924	3038911	2438607	1929793	3363251	3044172	2813815	2502949	2287061	ARG [ C6 H15 N4 O2, tgt=68.28, overall=68.28 ]	(175.11797, 67855.17)(177.12378, 473.23376)(158.567, 159.2391)(176.46004, 3930.9033)(177.12735, 297.25)(159.34247, 711.33215)(159.11845, 165.345)(215.08794, 676.72003)(217.08624, 102.235)(199.0709, 155.51334)(194.15373, 208.56667)(175.14381, 4062.521)(176.14621, 100.08)(198.8095, 476.825)(181.88799, 195.01071)
D-aspartate	907923	836302	410340	362055	405045	648381	572777	480176	498078	534991	570989	521647	547770	530327	551204	1308341	650429	986316	787822	821148	CPD-302 [ C4 H6 N O4, tgt=87.10, overall=87.10 ]	(133.03215, 7744.4546)(136.0394, 578.95)(135.69258, 9220.977)(136.5451, 5656.395)(137.0475, 10380.61)(119.03558, 23351.047)(120.03784, 717.7301)(152.06892, 1358.225)(153.07196, 260.685)(135.88535, 1451247.0)(158.81729, 348.88522)
pinostrobin	472978	565084	568471	529931	483196	649675	793137	762025	727293	730601	379239	193433	309288	156294	181290	162928	244229	263212	229936	208544	CPD-7028 [ C16 H14 O4, tgt=65.14, overall=65.14 ]	(270.0862, 3001.9058)(271.08902, 536.9994)(253.88174, 327.734)(274.85562, 3686.7546)(275.10394, 233.37)(309.0531, 1002.16547)(291.04492, 240.22714)(291.12933, 3072.607)(292.13522, 155.77)(274.3725, 2734.8494)(275.1251, 3134.3564)(298.0954, 307.84)(276.07, 295.3783)
24-epicathasterone-22-O-sulfate	2849152	2700053	7843390	8002746	7854857	2308171	7980406	7509682	7179493	6996287	2072757	9324539	1657803	1569664	7007845	7735486	10591424	14800061	9670863	4874046	CPD-11839 [ C28 H47 O6 S, tgt=56.06, overall=56.06 ]	(496.30295, 80.055)(550.5734, 43579.938)(551.4963, 7021.754)(552.2738, 829.10834)(553.259, 123.99)(536.3892, 19476.297)(537.4797, 11843.678)(538.27185, 2973.6228)(516.3389, 857.73663)(517.34106, 117.979996)(534.29095, 126836.84)(535.2861, 29812.332)(518.4076, 16414.895)(519.2843, 1469.4757)
1-chloro-2,4-dinitrobenzene	383901	261064	124642	106421	217843	214985	210271	202077	119500	201875	224988	301287	284295	203265	230433	164380	89518	175056	202578	97963	1-CHLORO-24-DINITROBENZENE [ C6 H3 Cl N2 O4, tgt=65.13, overall=65.13 ]	(203.97253, 232.15501)(185.9624, 1149.0513)(203.9911, 217.69)(184.97556, 630.89)(220.01308, 5101.1187)(221.0144, 1091.5715)(222.01015, 655.6025)(203.14577, 5247.2646)(205.73149, 343.31454)(209.0125, 752.01)(229.30757, 2640.175)(229.9748, 2059.9)(209.95724, 370.7395)
(<i>S</i>)-usnate	203464	254797	164826	153937	199104	148186	148898	1	1	1	115186	1	115377	149564	160777	1	1	1	1	1	CPD-7411 [ C18 H14 O7, tgt=82.02, overall=82.02 ]	(327.07758, 1067.5549)(360.10727, 9169.977)(361.11075, 1428.2073)
(<i>E</i>)-6-(methylsulfanyl)hexanal oxime	173943	244560	1	1	1	1	1	150098	139024	167534	1	1	1349253	192819	1602106	214247	1991869	1	2561980	1	CPDQT-343 [ C7 H15 N O S, tgt=69.65, overall=69.65 ]	(166.08698, 10484.659)(144.17003, 21498.717)(163.09792, 3990.1946)(165.09303, 1277.4343)(147.58176, 511.94998)(203.053, 247201.47)(165.11087, 986.674)(185.5781, 3490.715)(188.0741, 1036.03)(189.0772, 255.2)(170.15579, 2103.1135)(170.86395, 978.20996)
&epsilon;-carotene	8783827	8719175	5987240	6292558	5461627	7266006	7156170	6798442	5952577	6299672	6059323	6381050	5909981	5342256	5897198	4561580	5686892	6201103	6377148	5045083	CPD-7414 [ C40 H56, tgt=75.39, overall=75.39 ]	(540.446, 712.2374)(578.4083, 9344677.0)(579.4098, 4367833.5)(580.4123, 932505.6)(581.4144, 138595.5)(582.4165, 16223.88)(559.4236, 300.294)
(<i>E</i>)-5-(methylsulfanyl)pentanal oxime	1964591	1489495	1082165	963840	910329	1375065	1412928	1276176	819725	1253728	1155549	1481488	1526424	1564951	1488690	2453352	1488947	2233557	1735421	1885077	CPDQT-341 [ C6 H13 N O S, tgt=79.75, overall=79.75 ]	(130.06471, 38517.39)(151.52773, 6347.031)(152.57954, 1049.5189)(131.06956, 4819.6387)(171.02615, 10365.641)(168.19464, 5445.553)(169.10478, 207.1875)(170.06024, 34021.453)(171.06378, 4010.0608)(172.0666, 128.15)(153.05426, 352.39664)
gibberellin A<sub>37</sub> (closed lactone form)	324247	413280	140966	163950	99463	582356	1	1	724504	538296	186977	264214	528564	221534	184902	257517	498683	647260	401109	1	CPD-6974 [ C20 H25 O5, tgt=74.54, overall=74.54 ]	(345.1702, 131.85)(328.1588, 2395.345)(329.1637, 675.5775)(333.18082, 203.5225)(388.1431, 110.18)(369.1257, 904.00586)(372.01462, 485.0317)(372.12994, 1415.905)(347.19995, 949.67413)(348.20245, 177.95999)(370.1608, 161.48)(353.2577, 279.706)(354.1566, 795.18)
&beta;-zeacarotene	2597004	2659959	2677177	2573907	2703325	2849902	2765346	2824938	2747742	2646484	1	2103838	2127000	2155530	2127228	2181313	2119380	2097900	2269762	2128265	CPD-7419 [ C40 H58, tgt=59.74, overall=59.74 ]	(577.41345, 106479.99)(578.4152, 18549.13)(579.4202, 3670.5747)(580.4248, 293.45752)
coumarinate	5080231	2883138	3823376	5987697	4286261	4749923	3977327	2599742	3994332	2496949	2782973	3100671	2906510	2736825	3048236	2915810	3028692	3294867	3152595	2941626	CPD-7418 [ C9 H7 O3, tgt=99.59, overall=99.59 ]	(163.0391, 98317.44)(164.0425, 9312.722)(165.04637, 870.89185)(183.0782, 7110.672)(164.8158, 3109.8938)
caffeoyl-4'-hydroxyphenyllactate	453524	446175	138324	161396	252295	357117	423792	224906	270685	189936	169469	283202	274068	270447	294161	156171	245753	259004	1	1	CPD-6979 [ C18 H15 O7, tgt=70.50, overall=70.50 ]	(347.09406, 635.67706)(327.7939, 191.80284)(329.08423, 454.195)(344.09103, 7347.4634)(345.08997, 888.16547)(328.48322, 860.4119)(329.08365, 333.435)(365.03986, 390.95)(343.1028, 145.7)(367.0792, 67.87)(349.62073, 1127.893)(351.0689, 32221.893)(351.99493, 7445.96)(352.99854, 3807.8408)(353.0759, 5126.62)
<i>cis</i>-coumarinic acid-&beta;-<i>D</i>-glucoside	3660305	1	7901820	1	1	1	2952083	1	1	1	7849006	3279761	7813427	7260961	1	2797128	8210909	8977920	8509272	8030227	CPD-7417 [ C15 H17 O8, tgt=75.19, overall=75.19 ]	(325.11307, 200587.39)(326.11627, 25394.896)(327.1178, 4968.9507)(328.11948, 182.47002)(351.4864, 679.168)(353.0895, 157.18)
15-<i>cis</i>-phytoene	1256970	1270603	1328262	1343930	1398064	1399343	1290115	1353806	1298834	1320358	1210213	1158915	1144246	1073498	1114400	1085476	1082084	1124752	1172097	1156649	CPD-12321 [ C40 H64, tgt=51.08, overall=51.08 ]	(547.5073, 63.2)(584.47156, 30870.129)(585.4733, 10370.18)(586.4664, 2825.6636)
4-coumaroyl-3',4'-dihydroxyphenyllactate	453524	446175	138324	161396	252295	357117	423792	224906	270685	189936	169469	283202	274068	270447	294161	156171	245753	259004	1	1	CPD-6978 [ C18 H15 O7, tgt=70.50, overall=70.50 ]	(347.09406, 635.67706)(327.7939, 191.80284)(329.08423, 454.195)(344.09103, 7347.4634)(345.08997, 888.16547)(328.48322, 860.4119)(329.08365, 333.435)(365.03986, 390.95)(343.1028, 145.7)(367.0792, 67.87)(349.62073, 1127.893)(351.0689, 32221.893)(351.99493, 7445.96)(352.99854, 3807.8408)(353.0759, 5126.62)
L-<i>threo</i>-tetruronate	1	1	1	1	1	1	1	1	1	227813	1	160432	168127	168450	1	1	1	330496	265475	283153	CPD-13061 [ C4 H5 O5, tgt= ]	(138.0295, 345.79)(172.97795, 1175.3301)(134.03859, 468.6743)(136.90291, 12931.636)(137.0474, 13460.44)(143.00285, 19133.416)
4-amino-4-deoxychorismate	315259	131136	292662	309423	289348	320495	337213	312478	301509	296613	268544	314111	299412	1	323422	315774	335139	345928	334910	340866	4-AMINO-4-DEOXYCHORISMATE [ C10 H10 N O5, tgt=58.17, overall=58.17 ]	(225.0568, 9302.175)(226.05946, 874.7916)(228.85922, 3877.8323)(229.07045, 4447.0947)(210.74394, 4738.065)(211.05977, 6269.9897)
dihydrozeatin	678814	202402	704379	153745	182551	201621	754366	699844	588595	513015	260046	388385	355582	417932	442694	364855	289230	504257	510936	402321	CPD-332 [ C10 H15 N5 O, tgt=83.56, overall=83.56 ]	(223.13184, 1025.6733)(224.13322, 353.35886)(205.12276, 9285.038)(206.12566, 890.7929)(208.46938, 450.2317)(209.1371, 216.8)(239.16028, 8028.756)(221.15205, 3412.9172)(222.14954, 373.77127)(245.11646, 106.67)(231.121, 5685.04)
<i>N</i>-vanillate-L-glutamate	8897764	2438092	6616344	6964853	17998296	2247610	20065840	2389572	2796657	2902450	1515306	21580280	1387585	1385559	2112377	10809610	12597082	12589510	12822271	9402820	CPD-11845 [ C13 H13 N O7, tgt=49.97, overall=49.97 ]	(297.07413, 6822.748)(298.0789, 1332.565)(299.07553, 2213.7983)(280.39822, 593.26996)(280.5658, 1064.1901)(281.0644, 1701.77)(296.63474, 1858.76)(298.0794, 361.266)(278.7329, 1257.1392)(279.56616, 514.47)(283.0774, 1066.69)(335.03738, 358.0525)(319.0196, 155.23)(297.5278, 620.51996)(298.0982, 744.99)(320.9495, 2895.0146)(320.39914, 719.1067)(323.07385, 3842.7227)(300.0468, 1229.3345)(301.04315, 3…
methoxydihydrosorgoleone	1	264918	167474	258800	158351	1	1	1	1	1	1401962	480726	350399	167902	310827	163040	157251	240403	197220	276464	CPD-12348 [ C23H34O3, tgt= ]	(358.251, 1129.01)(359.24857, 217.99834)(342.2423, 1307.1366)(361.5953, 1683.0433)(343.25873, 810.44)(385.2135, 161.37)(381.3008, 83.5)(363.2881, 436.00668)(363.30356, 7877.161)(364.46613, 1370.61)(365.23367, 285.0557)
&beta;-D-xylopyranose	2939368	3568122	1	1	2288993	2528998	3000573	2348913	2101619	1842740	1648328	1464730	1607586	1381387	1590129	1	1	919001	1965292	1808114	BETA-D-XYLOSE [ C5 H10 O5, tgt=87.01, overall=87.01 ]	(152.05663, 23824.184)(153.05984, 1562.4061)(151.0584, 3719.4148)(168.0883, 4181.782)(169.09189, 176.265)(152.65305, 2779.767)
L-asparagine	650520	425396	441822	423923	440195	198406	204577	364547	373438	405864	553875	226270	734773	754033	810427	453294	998450	260569	97782	189172	ASN [ C4 H8 N2 O3, tgt=47.88, overall=47.88 ]	(136.06198, 154013.53)(137.06491, 27195.268)(116.04708, 183.16599)(135.56567, 1411.2272)(135.0662, 195.46)(117.43109, 1030.4463)(173.87532, 652.41144)(155.00244, 178.31)(153.50601, 2072.8718)(154.09596, 749.2725)(134.76736, 4519.1147)(155.71185, 1779.0067)(140.53972, 829.14166)
disulfiram	468967	401623	1	104163	226695	354787	379804	364729	367697	420858	278433	245178	265444	251972	331312	191379	212787	1	1	242863	DISULFIRAM [ C10 H20 N2 S4, tgt=63.28, overall=63.28 ]	(298.5756, 1833.7307)(299.7969, 870.99255)(300.97668, 917.63934)(301.0431, 543.69)(298.0648, 3213.26)(337.008, 500.4407)(339.00525, 77.085)(316.63773, 1647.9978)(315.0946, 198.17)
L-cystathionine	1019099	957196	778127	778538	845232	982799	979395	1042445	803656	939920	811979	797424	1141395	933746	1096340	613805	742856	639973	616777	780282	L-CYSTATHIONINE [ C7 H14 N2 O4 S, tgt=56.77, overall=56.77 ]	(225.06459, 195.84573)(204.05632, 4592.6836)(205.05573, 259.46664)(227.5765, 815.3)(207.89786, 461.91782)(261.031, 1043.705)(262.03198, 222.48117)(243.01985, 19935.875)(244.02136, 5460.7705)(240.60417, 184.99)(242.10234, 548.63336)(226.16183, 629.7436)(247.05775, 111.895004)(231.04613, 375.76373)
methyl gibberellin A<sub>34</sub>	1	175246	1	137933	1	240430	1	215387	1	212523	1	1	171742	106430	1	1	1	1	1	1	CPD-12350 [ C20 H26 O6, tgt=35.75, overall=35.75 ]	(345.16705, 185.44)(345.1737, 179.86)(406.1398, 330.31)(383.12863, 338.695)(390.17233, 1169.37)(370.1563, 170.03)
6,7-dimethyl-8-(1-D-ribityl)lumazine	3908249	1	8669485	1	1	1422071	1	1	1	1068682	8865843	1	8825144	8222677	9019637	3160504	9313545	10152891	9615105	9094413	DIMETHYL-D-RIBITYL-LUMAZINE [ C13 H17 N4 O6, tgt=90.80, overall=90.80 ]	(325.11307, 187342.27)(326.11627, 23702.668)(327.1178, 4497.928)(328.11948, 185.38667)(307.10187, 615.588)(309.11438, 139.855)(367.08224, 2130.8044)(368.08542, 297.79666)(350.18948, 2015.7722)(351.10916, 10195.408)(352.11267, 1281.131)(331.94565, 1048.7153)(333.09875, 6777.4795)(334.1023, 257.70166)
taraxasterol	1874186	1	1	1	1	1	1	1796627	1755240	3531202	5203578	1356198	1292859	1217659	1683554	1	1	1	1	1	CPD-6949 [ C30 H50 O, tgt=47.25, overall=47.25 ]	(411.3818, 159.53166)(469.61127, 526.535)(470.3636, 353.42)(471.3646, 1508.88)(450.84558, 4566.075)(451.3391, 359.28)(453.345, 3638.61)(449.43356, 153.05666)(454.3973, 2389.5212)(455.4, 54.55)(433.3658, 92.44)
&beta;-amyrin	1874186	1	1	1	1	1	1	1796627	1755240	3531202	5203578	1356198	1292859	1217659	1683554	1	1	1	1	1	CPD-6948 [ C30 H50 O, tgt=47.25, overall=47.25 ]	(411.3818, 159.53166)(469.61127, 526.535)(470.3636, 353.42)(471.3646, 1508.88)(450.84558, 4566.075)(451.3391, 359.28)(453.345, 3638.61)(449.43356, 153.05666)(454.3973, 2389.5212)(455.4, 54.55)(433.3658, 92.44)
1D-<i>myo</i>-inositol 3-monophosphate	748593	711231	542674	567799	591631	705207	668864	664702	494482	552166	632494	486821	570949	592112	788741	537553	489031	530375	419129	561875	1-L-MYO-INOSITOL-1-P [ C6 H11 O9 P, tgt=47.71, overall=47.71 ]	(258.57043, 228.06888)(241.00484, 27721.535)(242.15552, 10097.563)(245.0183, 7802.666)(262.18988, 369.54263)(263.0313, 996.82135)(302.987, 129.55)(278.9657, 311.7078)(276.04858, 695.735)(263.05212, 443.97668)
demethylphylloquinone	1	135429056	1	6649347	16736383	1	1	11890425	3670936	11976415	12611691	4653045	29977462	16858804	3957840	1	21486192	3852609	1	15313458	CPD-6947 [ C30H44O2, tgt= ]	(439.43307, 2353.5457)(440.3463, 686.33673)(423.00327, 1146.3334)(439.3426, 2855.08)(440.3468, 403.53)(423.34756, 303.44403)(476.3058, 2622.96)(461.20596, 5168.7676)(458.2894, 891.7934)(458.01038, 9686.571)(459.75623, 1906.3536)(460.3859, 75.83)(436.86002, 1942.8894)(438.11194, 311.995)(461.32352, 1837.5948)(462.3271, 554.04)(444.32297, 1871.4086)(445.3258, 41.56)
16&alpha;, 17-epoxy gibberellin A<sub>12</sub>	251457	123360	248175	253969	251372	106602	263659	252617	251204	230954	201239	378899	416130	408726	428562	168662	492914	1	1	164969	CPD-12353 [ C20 H26 O5, tgt=57.15, overall=57.15 ]	(329.1694, 164.94)(387.1433, 167.79)(368.1356, 7447.5366)(369.12943, 1709.7244)(365.21484, 734.29926)(366.2179, 1339.97)(347.2013, 604.5112)(348.8779, 1439.04)
diphyllin	121965	7286682	2024182	2544605	1453428	1	143764	103425	1	1	1535108	2648950	138565	1	1820413	155542	271750	348389	238170	106258	CPD-13456 [ C21 H16 O7, tgt=50.62, overall=50.62 ]	(383.1017, 152.01)(363.08447, 336.40167)(365.0854, 710.4)(366.0859, 367.11)(381.09848, 5222.6846)(382.1022, 740.334)(367.55423, 673.2937)(368.0996, 1090.2233)(425.05722, 330.7271)(403.0802, 3529.0754)(404.08362, 341.08002)
2'-deoxyadenosine	5029745	4172042	3403250	2994466	2813409	4097356	3945145	4362687	3229682	3737822	3391252	2678218	2656828	2292126	2639713	1960879	2467715	2402796	1942090	2313687	DEOXYADENOSINE [ C10 H13 N5 O3, tgt=79.30, overall=79.30 ]	(251.78767, 1212.0142)(253.7741, 1838.5366)(254.10541, 4313.105)(234.59581, 489.245)(235.09529, 568.14667)(252.10767, 2545.5508)(253.1094, 389.34)(234.09743, 941.2671)(290.11426, 761.5345)(292.066, 5938.15)(293.0629, 26855.66)(294.0654, 2496.09)(277.51276, 913.93896)(278.06357, 1038.6367)(270.08734, 1071.5435)(272.52814, 232.42384)(273.145, 360.66998)(253.13042, 776.67914)(254.1337, 103.11)(277.3…
justicidin B	1891697	2461908	801676	988130	612320	3137680	5280337	5522973	4027332	3076277	727989	1181483	2757827	1044662	893507	637845	1983143	2929479	1465638	1615370	CPD-13455 [ C21 H16 O6, tgt=48.85, overall=48.85 ]	(367.10703, 2275.8066)(350.09418, 213.18727)(365.10516, 63920.82)(366.1088, 8086.444)(367.10715, 1636.3751)(368.11472, 238.71999)(347.09366, 988.7287)(403.0623, 106.59)(390.04996, 263.15698)(383.70328, 167.57713)(385.64365, 268.975)(369.12708, 371.38443)(390.09473, 265.755)
geranylgeranyl chlorophyll <i>a</i>	1407637	1509297	693883	583013	530817	1180466	1245990	1120596	952804	851400	1090869	815340	604731	579426	580977	747685	219283	803242	340121	820848	CPD-7005 [ C55 H65 Mg N4 O5, tgt=71.05, overall=71.05 ]	(869.8106, 1422.725)(871.0856, 1591.222)(871.4872, 955.9)(870.48346, 3001.0266)(871.48676, 1390.4525)(903.5128, 5076.1714)(904.5132, 1613.461)(905.5183, 379.87222)(886.51416, 3678.5461)(887.5176, 1714.7584)(888.51984, 324.47626)(914.4907, 116.82125)
tetrahydrogeranylgeranyl chlorophyll <i>a</i>	545201	530061	931452	939177	936030	529525	493780	468799	378524	930611	441958	235164	756902	128019	750556	736186	821542	222988	246474	805649	CPD-7006 [ C55 H69 Mg N4 O5, tgt=56.98, overall=56.98 ]	(872.4996, 7665.27)(873.5025, 3625.38)(874.5051, 825.37)(872.49884, 6950.6187)(873.50226, 3143.6106)(874.5053, 779.7786)(915.1748, 311.75198)(913.5128, 274.86)(900.3019, 5328.2993)(901.6881, 1455.5364)(902.50995, 3223.57)
indole-3-carboxaldehyde	955828	1163930	916330	1092666	780572	1728605	2332365	1383416	1328713	1101358	1070857	1176786	1147001	1183051	1250677	2600952	1575543	2820245	2001236	2329635	INDOLE-3-CARBOXALDEHYDE [ C9 H7 N O, tgt=87.31, overall=87.31 ]	(130.0496, 1325.1917)(146.06012, 72307.21)(147.06357, 6886.698)(148.06708, 195.30334)(128.0497, 127.76)(165.0924, 1263.1733)(148.08653, 430.81836)(170.0481, 152.6)(151.03523, 1257.1157)(155.0465, 606.105)
dihydrogeranylgeranyl chlorophyll a	1171918	777749	374797	371999	376619	1024295	699673	650800	836119	473494	635257	555745	657833	396418	394955	715891	568800	572173	708820	798347	CPD-7004 [ C55 H67 Mg N4 O5, tgt=57.42, overall=57.42 ]	(870.4832, 1100.8243)(871.8242, 2931.0066)(872.8334, 3936.6987)(873.8367, 1512.3466)(874.50494, 463.71)(872.49884, 6041.9526)(873.5022, 2754.9944)(874.50507, 670.4254)(905.5183, 283.72125)(887.5176, 1574.1859)(888.5206, 239.06801)(915.90186, 100.49801)(916.508, 70.155)(900.4935, 1206.0671)
acifluorfen	432459	365775	304647	310156	338194	362326	363509	356644	208357	305193	270457	219352	213522	220680	359480	185042	1	1	1	1	ACIFLUORFEN [ C14 H6 Cl F3 N O5, tgt=41.35, overall=41.35 ]	(360.99387, 409.727)(348.9833, 177.18)(360.9946, 674.96497)(398.9572, 160.83)(388.9485, 626.4708)(366.6214, 205.832)(367.97064, 330.20245)(368.9673, 177.09)(369.9689, 181.98668)
(<i>S</i>)-<i>N</i>-methylcoclaurine	637292	628433	567058	580870	277669	639747	665669	325622	658202	606324	624311	391690	360360	359285	389349	1	676403	708909	673341	678823	S-N-METHYLCOCLAURINE [ C18 H22 N O3, tgt=47.41, overall=47.41 ]	(305.1718, 1214.3041)(286.66092, 159.69876)(287.1629, 363.65)(325.11304, 212260.94)(326.1162, 25943.57)(327.11786, 5873.5947)(321.2053, 91.1)
L-norvaline	7234696	832081	1	10398928	9475546	5600769	6079287	5250705	654102	1	1	10423398	5151452	4381491	5866034	6464084	4171341	4647195	1	4062755	L-2-AMINOPENTANOIC-ACID [ C5 H11 N O2, tgt=99.44, overall=99.44 ]	(118.086555, 215803.9)(119.08938, 12028.512)(120.09389, 424.65)(100.07567, 13691.212)(101.07692, 934.0012)(156.04199, 8988.805)(157.04692, 496.07452)(158.04065, 705.287)(142.0366, 53.67)(141.2369, 2363.4148)(141.067, 633.48)(126.06631, 8911.594)
2-keto-L-gulonate	352119	1	1	1	295812	334258	348682	329241	296274	270914	285401	296580	278944	286386	315094	308116	1	1	335026	307267	CPD-13059 [ C6 H9 O7, tgt=49.03, overall=49.03 ]	(197.04385, 1917.7594)(198.0436, 909.05994)(195.04619, 1018.49725)(213.074, 796.1927)(195.06464, 2121.5154)
&Psi;-taraxasterol	1874186	1	1	1	1	1	1	1796627	1755240	3531202	5203578	1356198	1292859	1217659	1683554	1	1	1	1	1	CPD-6950 [ C30 H50 O, tgt=47.25, overall=47.25 ]	(411.3818, 159.53166)(469.61127, 526.535)(470.3636, 353.42)(471.3646, 1508.88)(450.84558, 4566.075)(451.3391, 359.28)(453.345, 3638.61)(449.43356, 153.05666)(454.3973, 2389.5212)(455.4, 54.55)(433.3658, 92.44)
(R)-4-hydroxymandelonitrile	2716304	2896300	2033840	1997539	1908337	2129059	2525911	1985727	1745910	1608122	1360683	1260785	1296231	1127527	1290084	1657341	1865070	1899497	1773965	1643777	CPD-14590 [ C8 H7 N O2, tgt=94.54, overall=94.54 ]	(152.05661, 23243.959)(150.05498, 51515.055)(151.05812, 4519.6694)(169.08752, 3624.6123)(151.0754, 154188.22)(153.0819, 612.3483)
&beta;-D-galactopyranose	2312143	2841606	1301552	1462210	1400268	3534793	3977106	4176980	1	1	1	3784072	10508922	7971951	7297685	3278783	5530548	3886325	1	4781176	GALACTOSE [ C6 H12 O6, tgt=96.04, overall=96.04 ]	(182.44312, 3720.558)(183.62682, 4372.573)(184.0736, 11341.47)(182.79063, 1862.7786)(163.05998, 2690.1306)(219.02681, 50073.734)(220.02988, 3082.6904)(221.0251, 3870.1226)(199.2242, 2810.9324)(199.8575, 1141.1375)(180.08661, 4021.6438)(181.09398, 133.49376)(203.05289, 84228.36)(204.05634, 5751.175)(205.05472, 277.07712)
3,4-dihydroxymandelonitrile &beta;-<i>D</i>-glucoside	1	1	481433	1	1	142164	155923	158173	487394	1	450611	219919	202494	178311	204495	536539	548547	1	568900	558990	CPD-14593 [ C14H17NO8, tgt= ]	(312.0915, 2599.8398)(313.09528, 210.48001)(312.09665, 4302.17)(313.09665, 478.49)(346.1281, 78.83)(348.1408, 72.87)(327.40567, 7004.202)(328.42923, 466.86768)(332.13403, 19999.57)(352.48743, 876.798)(353.0878, 452.19)(333.74677, 1089.9434)
(R)-3,4-dihydroxymandelonitrile	2229728	2185192	2190079	2261916	2261986	2177283	2098949	2178747	2076410	2264087	3282169	1651433	1427812	1405026	1386678	1409366	1428147	1360331	1372717	1447385	CPD-14592 [ C8 H7 N O3, tgt=82.07, overall=82.07 ]	(168.05147, 696.798)(169.0512, 796.36)(183.07805, 43270.45)(184.08096, 3150.492)(185.08249, 169.88667)(167.07129, 190.30591)
neolinustatin	1830187	1521360	1123044	2231382	2547152	1060140	1000640	976014	1239410	2389217	1996191	1512267	1096130	1021911	2129894	933832	575817	1526870	947112	504549	CPD-14596 [ C17 H29 N O11, tgt=81.02, overall=81.02 ]	(409.18207, 158.445)(462.1386, 38201.727)(463.14185, 8205.028)(464.14444, 1314.5074)(441.2081, 76404.63)(442.21106, 17776.88)(443.22348, 6062.9204)(444.22394, 303.87)
p-coumaroyltriacetic acid lactone	424215	505483	249638	398024	314422	488470	594129	489315	409199	298115	321996	243930	304233	235765	293292	194342	286404	306334	255055	1	CPD-6955 [ C15 H11 O5, tgt=59.19, overall=59.19 ]	(274.35565, 652.8565)(275.40552, 845.06256)(276.0712, 143.66)(258.06348, 286.77002)(274.73904, 1378.5299)(275.0739, 1976.99)(314.78195, 2433.3518)(315.70117, 754.8933)(293.01413, 2816.7375)(297.13345, 2070.7979)(298.02585, 187.36665)(289.37195, 2147.095)(290.09552, 161.414)(271.87692, 1837.7076)(298.0648, 4619.06)(279.04843, 3721.3992)(280.92508, 130.27249)
p-coumaroyltriacetate	264353	354671	185586	360443	226281	1	483003	1	330336	264069	217664	158417	213981	153159	131949	1	182582	245307	143464	152858	CPD-6954 [ C15 H13 O6, tgt=47.13, overall=47.13 ]	(274.23624, 319.63165)(275.23947, 927.1434)(276.0716, 232.41)(274.89087, 1352.7164)(275.07446, 2143.3)(315.03223, 2853.8406)(316.0362, 168.29)(310.2124, 438.86996)(311.1159, 113.65)(289.38864, 1770.8448)(290.09534, 123.97)(298.56604, 1221.15)
bis-noryangonin	578441	534586	208838	471823	348213	335442	266352	214268	345397	452536	207019	249338	360812	306922	300813	265603	398502	358211	336950	301141	CPD-6956 [ C13 H9 O4, tgt=62.68, overall=62.68 ]	(229.33656, 1221.8987)(231.05553, 141.515)(212.47224, 1858.7885)(233.06337, 27603.39)(234.06703, 1723.6223)(235.06985, 485.784)(215.45418, 752.0106)(216.05615, 167.05)(269.89105, 238.79623)(253.76004, 124.2025)(248.87947, 762.0022)(250.09325, 1905.1775)(229.07059, 3930.23)(255.68077, 297.63843)(256.80243, 325.63)(257.0532, 860.06)(239.04424, 602.726)
<i>cis</i>-zeatin-9-<i>N</i>-glucoside	1	106633	1	1	1	123165	148422	145680	148423	171681	1	112078	143101	109400	1	1	139723	108836	1	1	CPD-4619 [ C16 H23 N5 O6, tgt= ]	(387.18784, 227.72)(405.45322, 911.73505)(399.20398, 950.44196)(407.16614, 465.74368)(386.147, 4754.7754)(387.14917, 378.39102)
multiflorenol	1874186	1	1	1	1	1	1	1796627	1755240	3531202	5203578	1356198	1292859	1217659	1683554	1	1	1	1	1	CPD-13049 [ C30 H50 O, tgt=47.25, overall=47.25 ]	(411.3818, 159.53166)(469.61127, 526.535)(470.3636, 353.42)(471.3646, 1508.88)(450.84558, 4566.075)(451.3391, 359.28)(453.345, 3638.61)(449.43356, 153.05666)(454.3973, 2389.5212)(455.4, 54.55)(433.3658, 92.44)
methyl-2-&alpha;-L-fucopyranosyl-&beta;-D-galactoside	961454	852117	276097	2140355	579893	1626938	1950272	1185874	940796	2172834	461850	295106	297561	550752	358484	1	289615	426868	131102	123969	CPD-8198 [ C13 H24 O10, tgt=84.21, overall=84.21 ]	(322.12195, 995.24)(379.09952, 43671.242)(380.10278, 6966.749)(381.106, 1522.4708)(382.10727, 268.68332)
glutinol	1874186	1	1	1	1	1	1	1796627	1755240	3531202	5203578	1356198	1292859	1217659	1683554	1	1	1	1	1	CPD-13048 [ C30 H50 O, tgt=47.25, overall=47.25 ]	(411.3818, 159.53166)(469.61127, 526.535)(470.3636, 353.42)(471.3646, 1508.88)(450.84558, 4566.075)(451.3391, 359.28)(453.345, 3638.61)(449.43356, 153.05666)(454.3973, 2389.5212)(455.4, 54.55)(433.3658, 92.44)
friedelin	1874186	1	1	1	1	1	1	1796627	1755240	3531202	5203578	1356198	1292859	1217659	1683554	1	1	1	1	1	CPD-13047 [ C30 H50 O, tgt=47.25, overall=47.25 ]	(411.3818, 159.53166)(469.61127, 526.535)(470.3636, 353.42)(471.3646, 1508.88)(450.84558, 4566.075)(451.3391, 359.28)(453.345, 3638.61)(449.43356, 153.05666)(454.3973, 2389.5212)(455.4, 54.55)(433.3658, 92.44)
demethylsuberosin	925742	572624	423507	395353	1645550	503831	548043	455340	502550	516360	448406	646284	319518	348300	335223	341326	292094	373242	411006	405563	CPD-8192 [ C14 H14 O3, tgt=84.42, overall=84.42 ]	(214.0879, 147.7)(251.04675, 25209.047)(252.05057, 2931.8374)(253.0528, 753.525)(253.14304, 2911.1929)(232.7258, 4212.411)(235.1325, 1966.9658)(237.07837, 610.68097)
<i>N<sup>2</sup></i>-acetyl-L-Lysine	1	1	128747	109672	1	168516	113695	1	1	1	134886	176096	286784	164477	160334	1	198007	1	158557	222577	N-ACETYL-L-LYSINE [ C9H18N2O3, tgt= ]	(207.14062, 2852.2532)(203.141, 558.0717)(185.12932, 197.45001)(223.37296, 3492.5488)(227.12671, 308.5808)(209.11774, 7579.262)(210.11832, 1792.6401)(212.12032, 3270.2563)
(<i>S</i>)-6-<i>O</i>-methylnorlaudanosoline	3522542	3734337	1979681	2151887	3517126	1682730	3070285	1505772	1637318	1905949	2368786	1372769	24263328	1574706	1806638	5257776	4232478	2787349	2235955	1330998	6-O-METHYLNORLAUDANOSOLINE [ C17 H20 N O4, tgt=99.67, overall=99.67 ]	(307.15262, 985.9311)(284.12836, 141379.22)(285.1314, 25608.232)(286.13266, 3280.123)(287.1386, 1753.37)(323.08456, 1842.0875)(323.1851, 6022.67)(305.17148, 1490.4668)(327.28784, 1537.3372)(328.135, 6719.173)(329.13907, 1184.0336)(330.1415, 875.12)(312.12836, 797.2711)
17&beta;-estradiol	1006896	909117	938096	850639	614558	1042598	1064913	914932	760428	934783	629610	1	837872	673018	632235	789980	651230	995615	918515	657672	CPD-352 [ C18 H24 O2, tgt=85.41, overall=85.41 ]	(254.16696, 2211.8762)(255.16064, 454.905)(273.18497, 19558.113)(274.188, 3576.685)(255.92596, 1880.2175)(256.1768, 1424.66)(313.14386, 871.41)(314.1468, 62.743996)(295.22662, 40936.73)(277.21686, 404502.38)(297.35425, 132.11546)(299.17676, 57.745)(279.1594, 116914.81)(280.16254, 19885.703)(281.1713, 4467.749)(282.1715, 142.42001)
1,2-dibutyrin	455857	434587	412668	444075	418644	473059	461571	460200	428146	431433	562194	427333	301561	260145	255433	1	1	1	255043	328740	CPD-13040 [ C11 H20 O5, tgt=70.70, overall=70.70 ]	(236.13866, 101.012505)(237.14792, 1607.2922)(238.15372, 475.86102)(215.12779, 4411.2847)(216.12448, 449.0106)(252.16924, 2751.222)(254.37308, 3911.77)(255.12332, 144.398)(237.11217, 8688.952)
phenylarsine oxide	1714510	1565542	1452542	1432188	1492457	1717880	1638964	1747824	1318983	1636854	1399921	1233740	1239786	1288244	1672840	1219334	1040984	1017018	828259	1189180	CPD-7058 [ C9 H12 As O3, tgt=46.85, overall=46.85 ]	(243.00252, 6849.8755)(244.00258, 1177.2256)(224.9902, 23600.428)(247.01709, 622.1085)(229.00372, 382.25525)(282.96365, 340.3911)(284.29782, 196.34334)(284.9617, 179.74)(266.9575, 181.71)(261.0306, 1925.0853)(262.03186, 408.59467)(263.0285, 224.85)(243.02011, 43427.19)(244.0213, 13923.83)(250.9878, 42948.516)(251.99011, 1979.5961)
(+)-marmesin	259160	220452	1	1	1	242350	255867	234924	172322	138647	1	209589	238735	231119	269691	1	342917	1	307426	324955	CPD-8191 [ C14 H14 O4, tgt=65.16, overall=65.16 ]	(231.08435, 747.8622)(269.13834, 1350.2167)(246.11461, 11430.494)(247.11877, 1289.6478)
ribose-1-arsenate	181026	287221	263333	250708	239882	245012	237235	271235	228153	197930	289339	184848	194704	188805	176641	143651	127010	114839	90979	121038	RIBOSE-1-ARSENATE [ C5 H9 As O8, tgt=49.65, overall=49.65 ]	(271.94794, 4767.981)(254.9426, 1930.9896)(274.646, 3622.4976)(275.8739, 1590.7844)(277.2182, 1160.0225)(313.91974, 2128.109)(314.91815, 2168.9146)(315.91998, 270.18698)(272.8987, 596.3423)(296.943, 6187.4683)(297.9441, 1651.55)
D-arabinitol	337097	333854	223219	238361	230603	216875	256134	241149	151101	350082	178058	344931	161189	233937	174690	154382	195341	163247	455368	338868	CPD-355 [ C5 H12 O5, tgt=86.58, overall=86.58 ]	(154.47371, 6749.9365)(155.36366, 909.64856)(136.06226, 1265192.5)(137.0643, 73464.58)(155.34865, 673.13336)(157.0827, 1119.33)(135.06618, 1019.2669)(193.69958, 253.81667)(175.02109, 1950.5941)(173.71144, 45184.477)(174.66986, 23883.684)(175.11569, 12524.1)(154.09642, 2253.637)(179.86739, 1002.808)(159.45383, 576.59)(158.0407, 1961.81)
L-tyrosine	1236694	1166856	739469	640640	1	1160145	1346829	972288	551934	669008	1	773440	2478101	1943073	1763263	1	1	4571392	1	1953545	TYR [ C9 H11 N O3, tgt=81.13, overall=81.13 ]	(182.18674, 38387.367)(182.32646, 5577.407)(165.98119, 3056.0334)(166.90732, 968.83344)(183.15529, 9574.201)(183.08337, 2770.16)(165.74043, 148.13667)(202.0292, 190.48)(199.10808, 467.04666)(200.0989, 157.19)(182.47575, 575.86)(187.9456, 261.42334)
trifluoperazine	345456	310965	253563	270833	232775	288496	313719	233952	216368	150992	231743	248717	274601	206737	261356	351857	306103	393397	354416	309025	CPD-7051 [ C21 H25 F3 N3 S, tgt=47.97, overall=47.97 ]	(411.17105, 847.05)(409.18268, 3732.8547)(410.1858, 252.555)(431.1651, 6714.177)(432.16803, 1217.294)(433.1655, 260.28)
avenacin A-2	1	1	7267424	8218052	7536231	8510675	9211835	7681609	6331735	6187665	7970081	1	198861	1	1	185658	212946	408851	255459	129311	CPD-16599 [ C54H80O21, tgt= ]	(1072.346, 1103.276)(1072.5476, 8633.12)(1048.5299, 13638.878)(1049.533, 7096.31)(1050.5364, 2327.854)(1051.5391, 557.835)(1108.3757, 156.49777)(1108.487, 552.31)(1088.4712, 1714.9369)(1082.561, 4626.549)(1083.5562, 1987.969)(1068.7856, 917.6744)(1069.778, 2314.27)(1070.5577, 1361.8173)(1071.5537, 166.504)(1092.5371, 3033.974)(1093.5399, 1394.4619)(1094.5417, 258.97998)(1074.527, 8039.1006)(1075.…
<i>cis</i>-zeatin-<i>O</i>-glucoside	1	106633	1	1	1	123165	148422	145680	148423	171681	1	112078	143101	109400	1	1	139723	108836	1	1	CPD-4620 [ C16 H23 N5 O6, tgt= ]	(387.18784, 227.72)(405.45322, 911.73505)(399.20398, 950.44196)(407.16614, 465.74368)(386.147, 4754.7754)(387.14917, 378.39102)
(13<i>E</i>)-labda-7,13-dien-15-ol	3951448	2967407	1239247	2192603	3641997	3695367	1371712	3137173	2419980	971872	2613248	3144790	1859518	2529541	3325173	3159608	3000591	2873103	3099309	1	CPD-13929 [ C20 H34 O, tgt=68.31, overall=68.31 ]	(291.2673, 2172.5134)(274.25504, 4771.103)(275.25836, 669.20654)(291.27078, 7067.0776)(292.2744, 604.455)(273.2603, 3759.9248)(330.4944, 1231.8474)(335.23807, 11652.975)(314.72455, 738.36005)(295.29868, 989.0113)(316.76227, 387.11)(318.2621, 313.76)(297.71768, 30671.592)(298.69376, 5768.3223)(299.25458, 2629.438)(300.2588, 401.78)
dihydrozeatin-9-<i>N</i>-glucoside-<i>O</i>-glucoside	384176	359919	269150	272541	264577	310790	310231	277196	251009	261015	277694	317486	294107	278801	315959	261751	282483	336918	322383	264219	CPD-4621 [ C22 H35 N5 O11, tgt=61.92, overall=61.92 ]	(547.2358, 432.13)(563.2672, 12011.515)(564.273, 1626.1686)(565.2704, 315.04)(549.11975, 25413.12)(550.21893, 65421.863)(551.2244, 11207.104)(551.276, 9167.65)
taxusin	1	9929124	7258306	477780	1	8387198	1	7497199	6818395	7082350	1	6679421	5461956	5091699	5770684	1	1	1	385718	1	CPD-13925 [ C28H40O8, tgt= ]	(544.9057, 1116.8066)(528.2656, 294184.44)(529.26935, 176964.55)(530.2726, 15009.673)(532.6148, 1665.5299)(514.2672, 5535.225)(515.2709, 348.10498)
7&beta;-hydroxytaxusin	657589	380869	307806	403475	389725	705487	620564	627216	476164	401131	329927	459077	443497	336536	344507	284571	278708	1	1	1	CPD-13926 [ C28 H40 O9, tgt=62.48, overall=62.48 ]	(526.2782, 211.2325)(522.29865, 2785.25)(523.3021, 696.0541)
(-)-9&beta;-pimara-7,15-dien-19-oate	343009	342298	208021	1	1	221505	239563	1	1	382916	1	283884	254748	1	1	210036	275828	423718	164594	1	CPD-13923 [ C20 H29 O2, tgt=71.42, overall=71.42 ]	(301.21555, 2834.911)(302.2156, 213.77)(284.87613, 85.03667)(303.231, 1421.8267)(286.72232, 3709.5625)(287.97534, 2157.7175)(288.2276, 954.69)(327.1728, 95.38)(319.24753, 5547.955)(320.25128, 999.2942)(303.8729, 4125.881)(309.2063, 8002.018)(310.20602, 2077.04)
7',9'-<i>cis</i>-lycopene	8783827	8719175	5987240	6292558	5461627	7266006	7156170	6798442	5952577	6299672	6059323	6381050	5909981	5342256	5897198	4561580	5686892	6201103	6377148	5045083	CPD-12371 [ C40 H56, tgt=75.39, overall=75.39 ]	(540.446, 712.2374)(578.4083, 9344677.0)(579.4098, 4367833.5)(580.4123, 932505.6)(581.4144, 138595.5)(582.4165, 16223.88)(559.4236, 300.294)
<i>ent</i>-11&beta;-hydroxy-<i>ent</i>-cassa-12,15-diene	2177506	1629386	1033367	1	1	1313468	1	1003366	1122375	773168	1	2263826	2350932	1	1869308	1	1	1	1900750	1	CPD-13924 [ C20 H32 O, tgt=59.78, overall=59.78 ]	(290.24948, 163.77333)(327.20856, 2220.3118)(328.2117, 742.2882)(312.00195, 1844.6641)(313.1992, 157.62)(293.28354, 4963.8247)(295.59293, 24497.95)(296.63388, 7126.357)(298.24533, 3353.1267)
(-)-9&beta;-pimara-7,15-dien-19-ol	2177506	1629386	1033367	1	1	1313468	1	1003366	1122375	773168	1	2263826	2350932	1	1869308	1	1	1	1900750	1	CPD-13921 [ C20 H32 O, tgt=59.78, overall=59.78 ]	(290.24948, 163.77333)(327.20856, 2220.3118)(328.2117, 742.2882)(312.00195, 1844.6641)(313.1992, 157.62)(293.28354, 4963.8247)(295.59293, 24497.95)(296.63388, 7126.357)(298.24533, 3353.1267)
3'-deoxyadenosine	5029745	4172042	3403250	2994466	2813409	4097356	3945145	4362687	3229682	3737822	3391252	2678218	2656828	2292126	2639713	1960879	2467715	2402796	1942090	2313687	CPD-10129 [ C10 H13 N5 O3, tgt=79.30, overall=79.30 ]	(251.78767, 1212.0142)(253.7741, 1838.5366)(254.10541, 4313.105)(234.59581, 489.245)(235.09529, 568.14667)(252.10767, 2545.5508)(253.1094, 389.34)(234.09743, 941.2671)(290.11426, 761.5345)(292.066, 5938.15)(293.0629, 26855.66)(294.0654, 2496.09)(277.51276, 913.93896)(278.06357, 1038.6367)(270.08734, 1071.5435)(272.52814, 232.42384)(273.145, 360.66998)(253.13042, 776.67914)(254.1337, 103.11)(277.3…
(1,4)-&beta;-xylobiose	1635285	1351609	1	1175541	1229006	1088005	1192986	1	1152932	1222657	962841	1149961	800060	1091456	1	875039	734375	801780	756420	942360	CPD-13037 [ C10 H18 O9, tgt=84.91, overall=84.91 ]	(283.09985, 2531.625)(285.1026, 175.32)(284.1053, 5395.0923)(285.1071, 223.82166)(286.1116, 187.56)(269.7483, 4155.875)(270.1067, 1057.28)(321.05847, 1661.4609)(322.0618, 197.15)(307.3842, 793.39667)(309.0542, 1652.925)(302.13477, 19350.041)(303.138, 2771.8408)(305.141, 822.34)(282.1199, 39103.52)(283.1226, 5105.35)(305.66766, 937.11664)(308.0909, 687.44)(287.0716, 308.72626)
phloretin	5500828	4784819	3632042	3315166	3038339	1	1	4954343	3754404	4305068	3750905	3016096	3062035	2599649	3038851	1	1	1	2072459	1	PHLORETIN [ C15 H14 O5, tgt=60.90, overall=60.90 ]	(277.0922, 8255.174)(278.0943, 310.409)(259.08243, 1067.9467)(259.63303, 821.2509)(261.0927, 112.21)(319.0605, 3214.7278)(295.1826, 420.84357)(296.0368, 156.95)(295.21036, 206.375)(296.1298, 367.25)(275.8266, 3575.3179)(278.31628, 261.896)(297.06985, 4759.137)(298.0657, 3961.7266)(299.06958, 235.78998)(279.0646, 197.85)
1,2-di-<i>S</i>-octyl-1,2-dimercapto-3-propanol	3434342	3704227	3567456	3530011	3610245	4002514	3393355	3822938	3417759	3289939	4744375	3151306	3252605	1	1	3010071	1	1	3368055	3194322	CPD0-1809 [ C19 H40 O S2, tgt=83.76, overall=83.76 ]	(349.44485, 4274.895)(350.74915, 3522.8914)(353.0637, 11150.669)(354.1201, 4853.8325)(354.25354, 3258.685)(349.2601, 4140.875)(350.258, 969.6)(331.24777, 50675.36)(332.25125, 10074.137)(333.25043, 1577.0317)(334.25314, 89.48)(387.21783, 78.905)(366.2843, 7604.912)(367.28143, 3732.8298)(368.28333, 142.01334)(371.2414, 26577.207)(372.24512, 6582.684)(373.24844, 1079.7333)
(<i>E</i>)-phenylacetaldehyde oxime	1718368	2081945	1607772	1877925	1315113	3103624	4003790	2423978	2318368	1941459	1804276	2101330	1953216	1990804	2175669	4402908	2627264	4709105	3387401	1	CPD-13031 [ C8 H9 N O, tgt=98.13, overall=98.13 ]	(140.08072, 1867.1426)(117.057526, 20922.836)(139.08478, 1649.01)(118.064964, 97621.875)(119.068565, 7983.9805)(120.079704, 181.40625)(153.1004, 2029.1575)(138.01756, 1219.1234)(138.1019, 2663.39)(158.05984, 5364.4)(159.06488, 524.52997)(140.04904, 146.025)
pyridoxal 5'-phosphate	369401	296953	292087	283407	293781	344831	315267	313774	256196	316185	250667	300736	190558	194283	308258	187515	178980	190890	153721	206657	PYRIDOXAL_PHOSPHATE [ C8 H8 N O6 P, tgt=48.67, overall=48.67 ]	(247.0167, 131.15)(229.00372, 294.31946)(246.49286, 1032.9072)(247.01717, 592.4679)(271.9708, 231.68)(267.04926, 145.818)(248.99118, 27607.494)(249.9919, 4934.1543)(250.0444, 3807.42)(273.01202, 116.06)(250.9878, 42158.258)(251.99013, 1738.9557)
2,3-dioctanoylglyceramide	1778669	1756527	1857719	1693695	1849654	1767175	1571786	1695996	1468065	1413447	1576457	1445608	1260617	1190364	1275486	1429875	1383703	1477413	1507473	1400842	CPD0-1807 [ C19 H35 N O5, tgt=91.22, overall=91.22 ]	(357.2496, 44507.4)(358.2525, 8591.826)(359.25674, 1081.4269)(343.25888, 6139.853)(344.26312, 421.362)(396.2089, 222.36)(362.22775, 456.255)
1,2-dioctanoyl-1-amino-2,3-propanediol	1	987334	1	1	159586	1	1	429719	812330	1	981135	853735	649305	547352	285608	607299	411050	793409	819758	722810	CPD0-1808 [ C19H37NO4, tgt= ]	(344.27332, 591.4979)(326.26846, 678.86334)(344.27927, 13702.061)(345.28235, 2572.5073)(346.27982, 248.74501)(329.0057, 1944.4062)(330.2812, 162.42)(384.23932, 993.77)(365.06436, 1105.7109)(367.2328, 1975.4)(343.2947, 25559.408)(344.79846, 4550.7666)(345.30118, 717.566)(367.26526, 1782.4817)(368.26575, 703.5634)(352.26178, 2633.5)
dUMP	725526	764986	481959	138971	172554	849613	812420	816756	670199	554996	587247	549880	565296	458455	573861	499106	616954	535522	566055	577322	DUMP [ C9 H11 N2 O8 P, tgt=69.40, overall=69.40 ]	(309.30594, 724.5145)(310.0336, 206.095)(291.01993, 6408.032)(292.02216, 1401.8801)(309.03778, 898.50995)(293.9817, 4656.2393)(294.0375, 5893.56)(328.97665, 3029.9739)(329.97824, 383.00668)(326.0686, 135.71)(307.81662, 775.8917)(331.02203, 229.98499)(311.00528, 609.36993)(312.00748, 136.13713)
pheophorbide <i>a</i>	2138357	1	1019697	1068052	1014560	1932439	1	1793457	929943	1641350	1668860	1127530	1074662	1040395	1	989885	1085506	1243541	1144945	949926	CPD-7061 [ C35 H34 N4 O5, tgt=59.96, overall=59.96 ]	(597.2709, 8173.2856)(577.9682, 2444.956)(579.2743, 4057.9448)(635.73413, 552.10626)(608.2865, 9535.924)(609.28876, 3536.3623)(610.2966, 3428.468)(592.8654, 5566.9536)(594.4322, 9488.06)(595.4342, 28198.312)(596.2928, 5847.5093)
1,3-dioctanoylglycerol	6512563	5142269	1634311	1	1	1	3592070	3011327	3614241	2241732	3655718	4478403	3675106	3754311	6200666	7806621	7579513	7758505	7802136	7785399	CPD0-1815 [ C18 H34 O5, tgt=99.69, overall=99.69 ]	(312.77023, 7387.8984)(314.2397, 2017.4529)(313.23682, 8337.103)(314.2392, 1054.884)(315.2327, 102.87)(369.19965, 1785.26)(370.205, 220.93333)(348.27432, 89598.81)(349.27737, 16844.197)(350.27975, 2246.5232)(330.2633, 11232.331)(331.2665, 1924.9735)(332.2742, 89.42)(353.23068, 57087.54)(354.24075, 14022.436)(355.23703, 828.1913)(337.10767, 2182.8535)(339.3446, 2363.9434)(339.48306, 406.125)
pheophorbide <i>b</i>	1577349	1208433	1	279301	1247575	1344527	1102183	372456	319575	258120	284197	945625	1180297	845378	302340	330886	872492	392827	325036	369441	CPD-7062 [ C35 H33 N4 O6, tgt=51.42, overall=51.42 ]	(605.2444, 253.72417)(610.2674, 1634.7749)(645.20465, 1121.5626)(649.218, 397.50232)(627.1939, 492.4867)(626.5992, 7304.2715)(628.953, 10923.171)(629.2917, 8589.823)(607.90045, 7610.9146)(610.2682, 1426.95)(632.2317, 99.38)(613.2279, 113.655)
8-oxo-dGMP	186928	281613	194060	224260	205004	282488	302010	349306	285005	303168	210352	196379	249030	241556	268622	1	162478	1	1	1	CPD-12365 [ C10 H12 N5 O8 P, tgt=81.25, overall=81.25 ]	(361.16315, 8104.9688)(362.03958, 688.99677)(363.03555, 376.15)(380.82947, 200092.06)(382.08295, 28432.746)(383.15167, 18520.418)(384.083, 2340.7346)(363.06897, 4773.577)(364.0727, 412.483)(371.03094, 1537.758)
2-oleoylglycerol	1305514	931907	1501432	1423395	1168288	635887	1100261	1	1165736	507655	1	892040	768232	586512	1	1	647443	1	547610	808195	CPD0-1812 [ C21 H40 O4, tgt=81.93, overall=81.93 ]	(361.30475, 211.645)(341.28632, 43207.438)(342.2894, 11213.135)(343.29187, 3537.6948)(395.83008, 745.3649)(377.245, 3405.2126)(378.25128, 628.02)(377.1113, 642.31665)(379.28214, 10226.214)(380.28683, 2269.53)(365.68195, 1138.1445)(366.28403, 1205.3168)
protoporphyrin IX	3267475	3934345	2074614	2677802	2319097	2569273	3240849	2523570	2306552	1823912	2527200	2245361	2235238	1931500	2086871	6081980	7300566	8613752	7364580	4938604	PROTOPORPHYRIN_IX [ C34 H32 N4 O4, tgt=62.77, overall=62.77 ]	(567.2628, 522.2725)(548.2585, 123.81)(580.27795, 12147.697)(581.28064, 16680.908)(582.29144, 24994.691)(583.2936, 4441.59)(584.2945, 968.985)(562.42163, 1621.808)(565.478, 667.9784)(566.1107, 1299.7384)(566.278, 1506.9651)
1-monopalmitoylethylene glycol	4216872	3763464	4713179	1779740	2355821	4325512	199362	4276526	1843278	2519974	1	20717856	4608192	1811193	7571063	4147933	1	267847	6488700	1	CPD0-1811 [ C18 H36 O3, tgt=98.96, overall=98.96 ]	(300.2678, 218.67)(305.2835, 155.7)(283.26324, 85616.41)(284.26636, 15918.39)(285.26862, 1261.9672)(340.9946, 5349.0723)(342.69354, 528.76996)(344.57016, 3359.6633)(345.24265, 540.87)(323.34625, 3064.4954)(325.04083, 588.28906)(327.06403, 1236.1934)(318.29846, 2697.63)(319.3011, 556.4588)(300.28946, 10854.582)(301.29224, 1308.7443)(302.28754, 298.6273)(324.97574, 220.69714)(305.2463, 5662.8794)(3…
1,2-di<i>-O-</i>octylglycerol	31848884	33987604	10397828	33590108	33597500	193542	22225184	11533136	48337448	33584828	343582592	28313080	8826927	28725456	28868128	28612276	44287516	1	44367076	30464260	CPD0-1810 [ C19 H40 O3, tgt=77.31, overall=77.31 ]	(318.57382, 1327.4546)(320.3092, 2252.3533)(300.28928, 6314.8193)(301.29263, 411.58994)(321.11588, 1851.9059)(322.3177, 470.45)(302.3052, 1971.0924)(303.30853, 348.07227)(355.60028, 17347.748)(356.26852, 6062.5176)(338.14587, 5551.032)(338.25726, 2859.836)(337.02084, 4620.233)(339.34317, 660.6725)(316.32047, 2181.7358)(317.32385, 421.61118)(343.94373, 1787.9807)(344.29767, 641.748)(322.12195, 744…
red chlorophyll catabolite	1	2498417	1687938	2438322	1	2370193	2342350	1757832	1	1110017	2227077	2022789	2380805	1459503	2530864	1866303	1	2200663	1579754	1252776	CPD-7063 [ C35H36N4O7, tgt= ]	(625.2551, 17936.604)(626.25665, 8652.287)(627.25995, 1773.684)(628.26385, 155.34001)(625.2613, 1435.5499)(626.2541, 88.06)(611.6743, 257.07397)(663.2164, 95.77)(645.2047, 740.941)(642.28784, 5931.928)(643.2926, 3386.211)(628.6202, 5534.1396)(630.29626, 4815.468)
<i>N</i>-&delta;-(phosphonoacetyl)-L-ornithine	195015	208675	176772	169254	179702	190141	202311	181739	1	163011	1	196448	206380	202965	211101	234478	231185	1	1	1	N-DELTA-PHOSPHONOACETYL-L-ORNITHINE [ C7 H14 N2 O6 P, tgt=77.42, overall=77.42 ]	(257.0664, 134.66)(239.05453, 1373.0065)(255.06711, 15371.888)(256.07022, 1607.7615)(258.77225, 31057.43)(259.08142, 37208.324)(237.05722, 3008.0034)(238.05869, 309.35452)(241.0707, 37299.953)(281.0639, 2103.76)
primary fluorescent chlorophyll catabolite	3848295	3354019	1	228448	538042	246529	322647	213706	257750	136102	174643	2650594	2899981	168431	2697446	324855	433394	507107	426741	478339	CPD-7064 [ C35 H38 N4 O7, tgt=62.81, overall=62.81 ]	(628.27856, 2563.2012)(629.44946, 1243.2407)(630.3536, 774.1173)(628.2928, 7351.75)(629.2898, 2780.86)(630.2898, 2442.38)(631.2894, 104.52)(632.3004, 315.48)(633.3058, 1651.68)(615.2808, 4986.3086)(665.2453, 117.08)(647.23535, 1441.0359)(648.23846, 478.26202)(644.55286, 508.4225)(626.29913, 6910.18)(627.3003, 1337.9733)(654.27356, 375.06)
9'-<i>cis</i>-neurosporene	2597004	2659959	2677177	2573907	2703325	2849902	2765346	2824938	2747742	2646484	1	2103838	2127000	2155530	2127228	2181313	2119380	2097900	2269762	2128265	CPD-12368 [ C40 H58, tgt=59.74, overall=59.74 ]	(577.41345, 106479.99)(578.4152, 18549.13)(579.4202, 3670.5747)(580.4248, 293.45752)
3-deoxy-D-<i>manno</i>-octulosonate 8-phosphate	1	1	1	1	1	1	1	1	1	1	235218	260190	439814	1	286910	1	1	1	1	1	KDO-8P [ C8H12O11P, tgt= ]	(317.01868, 116.74)(301.51498, 1770.2524)(302.35025, 1075.4733)(303.0194, 4253.495)(339.9684, 519.23)(334.0485, 56.42)(315.03195, 8334.945)(316.03635, 301.83334)(323.00037, 1403.3125)(325.00165, 750.52747)
16,17-dihydro-16&alpha;,17-dihydroxy gibberellin A<sub>12</sub>	3891610	3767694	1939739	3428910	5337758	3153412	2573300	2539011	2538687	3659225	1	1532460	1030732	1302920	3127318	1583965	2603667	1890741	1837327	1817842	CPD-12360 [ C20 H28 O6, tgt=85.61, overall=85.61 ]	(347.1842, 307.0)(349.19522, 315.01166)(409.1617, 1318.7106)(385.2355, 509.07)(387.17993, 143978.23)(388.18307, 32469.861)(389.1858, 4867.5674)(390.18958, 443.4258)(369.16934, 1872.7711)(370.17285, 311.0175)
guanosine 2'-monophosphate	186928	281613	194060	224260	205004	282488	302010	349306	285005	303168	210352	196379	249030	241556	268622	1	162478	1	1	1	CPD-13025 [ C10 H12 N5 O8 P, tgt=81.25, overall=81.25 ]	(361.16315, 8104.9688)(362.03958, 688.99677)(363.03555, 376.15)(380.82947, 200092.06)(382.08295, 28432.746)(383.15167, 18520.418)(384.083, 2340.7346)(363.06897, 4773.577)(364.0727, 412.483)(371.03094, 1537.758)
L-tetrahomomethionine	852715	653700	936040	476024	987034	318652	539548	1007300	386689	319199	951483	1010071	672741	513286	920616	882463	524863	561104	498669	501482	CPDQT-349 [ C9 H19 N O2 S, tgt=47.45, overall=47.45 ]	(209.78192, 1254.1423)(190.014, 3202.824)(209.11836, 6715.5376)(190.00273, 2781.557)(246.41203, 2177.8384)(247.07874, 2564.32)(229.21031, 1467.4808)(226.14767, 3672.1802)(208.25386, 1377.2234)(209.1386, 2651.2815)(229.98523, 58518.086)(231.10568, 5821.4565)(212.0915, 1745.3927)
(<i>Z</i>)-indol-3-ylacetaldoxime	893235	726938	629921	428709	453725	950752	1118270	835173	900096	703244	406762	301669	167445	250507	237466	481283	299534	562092	445987	458212	CPD-13028 [ C10 H10 N2 O, tgt=78.94, overall=78.94 ]	(177.08734, 620.025)(159.95361, 508.95374)(175.66777, 577.8185)(157.078, 21872.37)(215.0426, 1377.8)(198.0339, 501.54)(194.11784, 16254.292)(195.22252, 6350.8037)(197.12657, 825.115)(176.10716, 21216.988)(177.11021, 3026.7163)(179.1156, 292.91)(182.06555, 2861.3633)
<i>N<sup>2</sup>,N<sup>2</sup></i>-dihydroxy-L-tryptophan	5199769	4891103	1	1	3437658	5319110	5785055	5508231	1	860971	523424	4645871	5212035	4352671	4235542	5965117	6970150	6251295	1	1	CPD-13027 [ C11 H11 N2 O4, tgt=63.62, overall=63.62 ]	(236.18503, 583.64)(236.07921, 1731.7787)(237.08092, 107.26833)(238.0721, 123.47666)(218.06961, 10054.115)(219.07169, 729.768)(274.10416, 431.3647)(277.035, 273.01)(257.60086, 616.9014)(254.04123, 1234.5273)(257.11337, 202.242)(235.81116, 290.90714)(259.66742, 539.27203)(244.05867, 435.252)
<i>N</i><sup>2</sup>-hydroxy-L-tryptophan	1	1	171783	161859	182821	207673	255631	1	156839	1	178632	237682	271840	222607	254317	326739	1	269338	265498	201003	CPD-13026 [ C11H11N2O3, tgt= ]	(203.07056, 477.79803)(237.1121, 10872.026)(238.11588, 2935.5737)(219.1018, 11708.324)(220.10541, 1459.6848)
1,3-dioctanoyl-1,2,3-butanetriol	2151824	4162747	3886281	1938494	1162435	1810103	2007508	1367067	1525945	2701279	18068628	1212479	2777728	707966	1402656	2575366	2586892	1864564	1736634	1159566	CPD0-1816 [ C20 H38 O5, tgt=99.55, overall=99.55 ]	(360.27515, 2202.7004)(361.27713, 183.89749)(342.26483, 680.54834)(361.28418, 3131.825)(361.2876, 2693.44)(362.2896, 15359.1)(344.4292, 7191.8516)(345.44043, 1612.0227)(346.157, 310.975)(346.2839, 52.36)(381.0252, 247.31601)(382.72614, 162.84)(376.30527, 25950.264)(377.30878, 5612.5312)(378.31232, 734.01855)(362.50558, 241.252)(381.26144, 10638.042)(382.26794, 2277.8218)(383.2584, 85.94)(365.3628…
2-phenylethanol	1297803	1370460	712709	789053	865842	1083604	1255348	1	786543	1	1040644	757839	879233	652784	810263	733461	818615	829135	694180	1	CPD-7035 [ C8 H10 O, tgt=87.75, overall=87.75 ]	(127.08553, 2210.9065)(123.080124, 1055.2494)(124.076, 173.12)(105.06995, 40908.82)(106.0732, 3193.532)(107.085556, 130.395)(140.4419, 206.38)(122.09616, 3688.9727)
3-methylbutanal	221423744	220925824	208842208	203507520	206277872	197231616	204470240	187582576	192827584	173620128	228512032	195021328	190318384	189975120	184011376	214098848	201091472	212192976	203866256	204066544	CPD-7031 [ C5 H10 O, tgt=77.35, overall=77.35 ]	(129.03926, 11327.073)(130.04105, 1614.4219)(104.459206, 5501845.0)(105.461624, 352785.22)(106.86457, 8696.601)
<i>trans</i>-coutarate	331356	350878	195161	206284	216945	363501	392809	345830	320815	295489	260036	194808	210280	162516	208416	106823	186556	158295	139320	157535	CPD-16578 [ C13 H10 O8, tgt=94.82, overall=94.82 ]	(294.03748, 6754.8467)(295.03976, 731.9844)(277.03458, 1254.3152)(336.47208, 342.08734)(338.0072, 161.74666)(316.09064, 800.6876)(318.99738, 3296.1646)(295.0625, 3127.2712)(296.41736, 49000.152)(297.62515, 4541.965)(299.0691, 355.17)
(<i>E</i>)-1-(glutathion-<i>S</i>-yl)-<i>N</i>-hydroxy-&omega;-(methylsulfanyl)heptan-1-imine	1	1	1	1	1	226674	1	1	1	1	295869	217663	219149	199265	228575	221958	223588	270208	193269	249612	CPD-12399 [ C18H31N4O7S2, tgt= ]	(464.1458, 304.0)(524.1227, 509.253)(525.11975, 636.02106)(507.96976, 809.05096)(489.14267, 1722.643)(490.14075, 1616.7051)
(<i>E</i>)-1-(L-cysteinylglycin-<i>S</i>-yl)-<i>N</i>-hydroxy-&omega;-(methylsulfanyl)hexan-1-imine	225173	280904	181396	158013	209211	1	178755	238044	229104	240378	226277	255245	255093	180818	277724	287669	293139	277829	259506	289474	CPD-12397 [ C12 H23 N3 O4 S2, tgt=64.70, overall=64.70 ]	(339.10928, 2295.3315)(320.10236, 5230.4614)(321.09872, 23351.08)(322.10156, 2659.0127)(338.12497, 4478.7925)(381.0793, 1801.0173)(359.57376, 350.79144)(342.13382, 3405.7852)(343.13696, 536.7457)(360.10724, 6874.297)(342.08884, 717.50665)(343.09717, 129.215)
(<i>E</i>)-1-(glutathion-<i>S</i>-yl)-<i>N</i>-hydroxy-&omega;-(methylsulfanyl)hexan-1-imine	750499	733687	312245	684265	292386	364303	704582	679787	648898	636333	338572	774600	403945	393579	419286	507313	642528	812147	661152	499784	CPD-12396 [ C17 H29 N4 O7 S2, tgt=54.03, overall=54.03 ]	(465.14078, 12508.656)(466.14398, 2001.8698)(447.1302, 1689.8036)(490.14072, 1634.785)(491.13727, 4167.448)(492.14032, 239.7535)(472.1795, 518.65894)(473.12674, 1678.2837)
2-<i>O</i>-acetyl-3-<i>O</i>-<i>trans</i>-coutarate	132776	102444	122735	92720	162807	221604	1	103893	1	205341	94593	242266	190253	172640	1	182628	206554	190900	194438	105912	CPD-16579 [ C15 H12 O9, tgt=42.65, overall=42.65 ]	(339.06012, 1067.095)(338.3961, 440.2667)(339.0594, 407.03)(356.99936, 8384.369)(358.0009, 3406.3767)(354.08237, 3053.2407)(355.082, 148.095)(336.0742, 1482.4233)(361.04172, 736.59875)(361.64178, 4436.648)(363.04745, 228.84999)(364.0531, 179.15)
lathyrine	1396249	1345632	1	1	434636	1105041	1520758	1097522	992947	730150	1105671	1218673	1566531	1	1	1803818	1565066	1968148	696123	1	LATHYRINE [ C7 H10 N4 O2, tgt=73.87, overall=73.87 ]	(182.08162, 15536.043)(183.08311, 2368.9785)(165.13808, 1060.3002)(166.13979, 3488.3408)(167.07727, 97.200005)(186.87173, 4326.4487)(168.51479, 3423.9011)(227.05318, 185.0025)(203.5511, 498.47998)(205.1225, 176.29)(186.11339, 2745.8628)(187.05899, 147.32571)
1-(methylsulfanyl)-6-<i>aci</i>-nitrohexane	1	1	1	127707	1	241794	263558	1	1	1	166222	129387	387950	241628	129984	135660	386508	215000	161169	236734	CPD-12395 [ C7 H15 N O2 S, tgt=44.81, overall=44.81 ]	(182.0824, 312.33)(160.07607, 4199.254)(162.0705, 144.76)(180.37405, 5029.1685)(181.09134, 769.36)(161.0795, 96.51)(179.24661, 432.54282)(200.0707, 7660.387)(201.07489, 950.94006)(186.06256, 552.6225)(187.0616, 63.06)
linoleate	53706740	1073043	1	1	1	31963960	725999	633104	666570	1	36162032	1652111	62101252	49853840	56938752	46280520	38755644	46468368	1	49854288	LINOLEIC_ACID [ C18 H31 O2, tgt=86.22, overall=86.22 ]	(279.23224, 1384919.8)(280.23553, 263743.47)(261.22125, 38602.145)(262.22467, 7367.339)(281.2471, 51301.97)(264.03717, 2456.9058)(282.26447, 23314.27)(286.8871, 16203.083)(288.22565, 3346.1191)
2,4-dinitrophenol	1	1	1	1	1	196494	182421	172431	157140	117768	1	1	246469	182282	1	1	182451	1	212353	1	CPD-8179 [ C6 H3 N2 O5, tgt= ]	(201.03854, 3347.795)(183.02626, 5724.328)(184.0284, 531.8233)
(<i>E</i>)-1-(glutathion-<i>S</i>-yl)-<i>N</i>-hydroxy-&omega;-(methylsulfanyl)pentan-1-imine	1	484545	1	1	1	162759	190129	186340	158460	187713	1	140048	131169	219638	1	1	364026	403240	1	1	CPD-12393 [ C16 H27 N4 O7 S2, tgt=46.53, overall=46.53 ]	(451.80383, 3711.7834)(454.1383, 1809.11)(453.13583, 16052.63)(454.13925, 3180.5232)(455.1419, 131.3)(434.1338, 315.39)(470.16675, 176.54)(456.1529, 424.466)(457.11584, 1591.3223)
5-dehydro-D-gluconate	352119	1	1	1	295812	334258	348682	329241	296274	270914	285401	296580	278944	286386	315094	308116	1	1	335026	307267	5-DEHYDROGLUCONATE [ C6 H9 O7, tgt=49.03, overall=49.03 ]	(197.04385, 1917.7594)(198.0436, 909.05994)(195.04619, 1018.49725)(213.074, 796.1927)(195.06464, 2121.5154)
1-(methylsulfanyl)-5-<i>aci</i>-nitropentane	2155016	2155530	1685538	1565818	1785908	3153613	1549305	2750887	2725686	2476108	3486659	2164413	2854398	2514175	2174400	2784486	1186576	1189777	2031042	2259436	CPD-12392 [ C6 H13 N O2 S, tgt=78.20, overall=78.20 ]	(168.06586, 2499.4648)(148.99547, 3026.3347)(164.07446, 37969.06)(165.07751, 3055.2268)(166.07121, 2186.1274)(148.06058, 10078.743)(149.0617, 1870.1681)(202.03018, 197.94714)(182.10176, 177.66501)(166.3666, 15654.819)(167.42296, 4517.0063)(188.0557, 82.76)(171.04689, 483.32666)
2-deoxyglucose 6-phosphate	677885	857054	779145	785146	742072	602106	726189	607432	690165	1440294	642239	599192	527493	487897	470452	464190	484109	502149	508732	472676	2-DEOXYGLUCOSE-6-PHOSPHATE [ C6 H11 O8 P, tgt=76.29, overall=76.29 ]	(243.44107, 4519.338)(244.59436, 3274.5474)(229.0196, 151.37)(268.17996, 281.32333)(268.9821, 415.102)(260.05362, 31931.898)(261.05692, 4165.077)(262.0525, 2561.0051)(263.0503, 168.57)(247.05719, 265.845)(267.01422, 3493.655)(268.0158, 487.915)
benzyladenine-7-<i>N</i>-glucoside	3828303	3719130	1918089	3387506	5282385	1	2541549	2510863	2517273	3620084	2220444	1511977	1016512	1287257	3083905	1	1	1	1812722	1789667	CPD-4607 [ C18 H21 N5 O5, tgt=81.56, overall=81.56 ]	(387.17996, 145602.55)(388.18314, 32681.996)(389.18585, 4885.7)(390.18958, 443.60822)
(<i>E</i>)-1-(L-cysteinylglycin-<i>S</i>-yl)-<i>N</i>-hydroxy-&omega;-(methylsulfanyl)butan-1-imine	404971	420603	109866	115115	355977	410479	818577	1166530	111898	1019470	153922	360604	116966	102488	137245	372548	383392	403924	400377	399185	CPD-12391 [ C10 H19 N3 O4 S2, tgt=46.22, overall=46.22 ]	(309.67743, 1738.0756)(312.07755, 458.652)(292.41855, 1426.4545)(293.0641, 1090.55)(314.92123, 10105.514)(315.42267, 4239.8335)(297.0779, 5832.208)(298.07898, 1672.6781)(353.03946, 3798.8938)(354.04358, 106.740005)(335.0363, 50.62)(327.11728, 5406.5947)(328.119, 174.14818)(312.60086, 3611.95)(313.0972, 204.69)(336.72073, 1311.0934)(319.06104, 3060.52)
rosmarinate	612484	914361	257188	326279	194999	1082323	1645067	1375643	1243590	879168	175387	320733	674684	308165	243314	200497	637806	1167570	501372	466279	CPD-6981 [ C18 H15 O8, tgt=47.59, overall=47.59 ]	(360.41272, 272.11264)(345.0776, 1309.79)(362.68823, 3433.0977)(345.28192, 1036.671)(347.0914, 148.25)(402.04047, 184.57002)(380.02716, 336.89847)(360.1062, 207.896)(364.05334, 235.18)
(3Z)-hex-3-en-1-ol	14658594	2886720	3639379	2263031	1490918	10714412	9795978	9662884	5674325	7176387	10290276	1	1193249	1	1	3224429	1	4005429	1	4156244	CIS-3-HEXENOL [ C6 H12 O, tgt=77.66, overall=77.66 ]	(102.092575, 1540.482)(106.1121, 3939.8477)(139.05096, 41322.49)(140.05426, 3068.1064)(141.0623, 225.42)(121.040474, 98940.945)(122.04513, 7016.2827)(123.043945, 369.07)(118.123184, 1038.52)(123.0793, 83.64)
(<i>E</i>)-8-(methylsulfanyl)octanal oxime	1488274	1406181	1007495	960419	1132004	1503652	1542887	1061506	1277847	334729	1685494	1507292	1584614	1	2330489	1572387	1807592	1558247	1411897	1735679	CPDQT-350 [ C9 H19 N O S, tgt=65.18, overall=65.18 ]	(194.01294, 12677.949)(194.1174, 4550.65)(174.1094, 250.8375)(190.59966, 3505.036)(191.19157, 948.8712)(174.11299, 221341.88)(175.61598, 24509.447)(177.114, 121.63)(228.75087, 2178.2122)(231.08043, 146.49333)(212.1748, 1130.1737)(213.29199, 3046.6636)(214.06639, 353.2436)(208.27722, 785.4287)(210.14954, 265.675)(192.69551, 1494.9623)(192.63895, 8690.471)(193.1404, 2734.36)(214.73134, 274.92938)(2…
1-18:2-2-16:0-digalactosyldiacylglycerol	738637	832875	849098	372670	449862	262389	212719	1	1	494052	1	373602	312775	341975	355687	450460	1	373026	1	1	CPD-8161 [ C49 H88 O15, tgt=45.01, overall=45.01 ]	(898.6087, 20172.78)(899.6119, 10117.33)(900.6275, 4564.2476)(901.64355, 1112.7133)(959.999, 14521.341)(961.00226, 7157.425)(961.5762, 3669.578)(962.5789, 428.1433)
pelargonidin	476385	531294	301695	326219	301924	413223	462341	402578	283871	291566	357522	306810	288960	295947	303515	429969	542501	483713	387233	426852	PELARGONIDIN-CMPD [ C15 H9 O5, tgt=52.87, overall=52.87 ]	(274.05566, 1466.46)(251.03506, 6129.314)(252.03613, 246.26471)(253.03012, 374.01935)(274.064, 160.13)(253.79572, 164.97313)(256.6354, 417.57913)(257.05237, 616.8975)(309.7839, 527.5933)(312.0083, 77.31)(290.8602, 300.0193)(291.90964, 286.59634)(293.00067, 75.244995)(293.9874, 3215.785)(295.09027, 543.28204)(295.9879, 391.46005)(296.7137, 155.09)(277.03464, 700.8034)
thetin	6645268	1	1	5046682	1	5199122	3969326	2812690	1	2151983	1	1944343	2632530	1	1	33983708	1	23760040	30628754	1	DIMETHYLSULFONIOACETATE [ C4 H8 O2 S, tgt=70.20, overall=70.20 ]	(121.82759, 3701.89)(102.01319, 904.7791)(158.9867, 1559.8673)(139.94379, 140175.77)(140.0578, 48963.914)(121.05064, 147752.44)(122.04396, 2108.892)(144.0148, 656.6)(128.33504, 488.95334)
1-18:2-2-18:2-monogalactosyldiacylglycerol	2658822	1	1149977	1429181	2215386	18580784	18664528	12576808	13669268	22681828	25359962	16296427	20625988	14242084	1	9726312	2241194	11318056	4877984	2290222	CPD-8165 [ C45 H78 O10, tgt=58.36, overall=58.36 ]	(781.45953, 40400.9)(782.6826, 65806.86)(783.6837, 38696.09)(784.4305, 17001.908)(784.573, 17926.93)(763.66473, 1410.6)(765.4092, 1609.9844)(765.5525, 1372.17)(781.5767, 12950.09)(782.57196, 49419.62)(783.5723, 21376.838)(784.5752, 8630.159)(785.57916, 1689.0332)(762.5689, 260.434)(817.521, 1184.73)(796.75336, 2826.8313)(797.68207, 1330.3026)(778.57825, 5614.3276)(779.5811, 2497.574)(801.551, 249…
1-16:0-2-18:2-digalactosyldiacylglycerol	738637	832875	849098	372670	449862	262389	212719	1	1	494052	1	373602	312775	341975	355687	450460	1	373026	1	1	CPD-8163 [ C49 H88 O15, tgt=45.01, overall=45.01 ]	(898.6087, 20172.78)(899.6119, 10117.33)(900.6275, 4564.2476)(901.64355, 1112.7133)(959.999, 14521.341)(961.00226, 7157.425)(961.5762, 3669.578)(962.5789, 428.1433)
benzyladenine-9-<i>N</i>-glucoside	3828303	3719130	1918089	3387506	5282385	1	2541549	2510863	2517273	3620084	2220444	1511977	1016512	1287257	3083905	1	1	1	1812722	1789667	CPD-4608 [ C18 H21 N5 O5, tgt=81.56, overall=81.56 ]	(387.17996, 145602.55)(388.18314, 32681.996)(389.18585, 4885.7)(390.18958, 443.60822)
lipid X	2551204	2653360	2277016	2250152	2255211	2543514	2531657	2371959	2216927	2101364	2225519	2418025	2246709	2211460	2320641	2294488	2299393	2441963	2405520	2263429	BISOHMYR-GLUCOSAMINYL-1P [ C34 H64 N O12 P, tgt=81.79, overall=81.79 ]	(692.4171, 7179.1924)(693.4199, 1929.0149)(692.41614, 7654.8164)(693.419, 2127.0618)(750.7795, 575.5365)(751.66693, 934.4086)(730.3737, 1140.5175)(731.3671, 115.847496)(727.4592, 3113.0154)(728.4668, 280.26)(710.39624, 24922.818)(711.44977, 10626.078)(712.4527, 2251.5952)(713.454, 87.8)(735.4252, 94.62)
(<i>E</i>)-1-(L-cysteinylglycin-<i>S</i>-yl)-<i>N</i>-hydroxy-2-(1<i>H</i>-indol-3-yl)ethan-1-imine	122952	153921	954825	991286	973166	374914	130255	1003197	913238	922722	892392	1345348	1441626	1400972	1514204	1521780	1568600	1682929	1645301	1593231	CPD-12388 [ C15 H18 N4 O4 S, tgt=48.31, overall=48.31 ]	(351.10916, 8956.04)(353.10733, 1100.1934)(333.09882, 5998.6143)(334.10214, 260.42334)(368.13562, 7123.376)(369.1295, 1530.813)(373.09174, 1868.509)(355.08136, 4389.174)(356.0851, 229.44884)
(<i>Z</i>)-1-(L-cysteinyglycin-<i>S</i>-yl)-<i>N</i>-hydroxy-2-phenylethan-1-imine	134981	203558	144731	352596	1	148388	1	136174	143103	114313	118021	394294	354644	1	1	648778	1	836299	1	112115	CPD-12385 [ C13 H17 N3 O4 S, tgt=53.89, overall=53.89 ]	(312.17087, 2569.9014)(313.17157, 526.00305)(314.32327, 2534.853)(315.26117, 352.28833)(316.09967, 638.7786)(316.10114, 897.355)(298.09625, 475.63)(333.3822, 453.92667)(329.12775, 1325.3915)(330.1177, 63.77)(311.1149, 580.4)(339.0911, 150.16)
6,7,4'-trihydroxyisoflavone	644437	478657	410913	419244	469621	612629	568736	658770	346645	467969	383779	510154	659348	550418	629762	547344	569766	524101	392319	350842	CPD-6998 [ C15 H10 O5, tgt=65.85, overall=65.85 ]	(274.064, 144.63)(255.83876, 628.161)(255.04129, 458.33002)(274.31998, 671.38806)(275.40564, 1432.7253)(276.07068, 312.3825)(258.06305, 391.072)(291.005, 150.64)(289.16458, 1794.0977)(290.0954, 125.7475)(276.61435, 1577.7549)(276.0482, 1330.06)
(<i>Z</i>)-1-(glutathion-<i>S</i>-yl)-<i>N</i>-hydroxy-2-phenylethan-1-imine	9110925	9355139	3007241	8129936	8142193	8594172	8512104	8005724	7548831	7434639	3293301	8880811	7888218	7615015	1	7874079	1	8728098	3626752	7999687	CPD-12384 [ C18 H23 N4 O7 S, tgt=51.97, overall=51.97 ]	(459.10428, 10780.212)(460.1068, 1373.3206)(460.1635, 868.16)
(<i>E</i>)-1-(glutathion-<i>S</i>-yl)-<i>N</i>-hydroxy-2-(1<i>H</i>-indol-3-yl)ethan-1-imine	486116	552287	234472	408659	227145	302634	312901	226401	166854	145294	244474	268586	193176	273573	246976	940709	573953	831063	954676	503786	CPD-12387 [ C20 H24 N5 O7 S, tgt=89.48, overall=89.48 ]	(462.13876, 21098.799)(463.142, 4646.1377)(464.1443, 1126.7975)(500.17154, 963.15204)
&beta;-D-glucopyranose	2312143	2841606	1301552	1462210	1400268	3534793	3977106	4176980	1	1	1	3784072	10508922	7971951	7297685	3278783	5530548	3886325	1	4781176	GLC [ C6 H12 O6, tgt=96.04, overall=96.04 ]	(182.44312, 3720.558)(183.62682, 4372.573)(184.0736, 11341.47)(182.79063, 1862.7786)(163.05998, 2690.1306)(219.02681, 50073.734)(220.02988, 3082.6904)(221.0251, 3870.1226)(199.2242, 2810.9324)(199.8575, 1141.1375)(180.08661, 4021.6438)(181.09398, 133.49376)(203.05289, 84228.36)(204.05634, 5751.175)(205.05472, 277.07712)
1-(1<i>H</i>-indol-3-yl)-2-<i>aci</i>-nitroethane	468828	447395	303949	153422	328773	359621	459907	273799	272080	286998	387902	94785	404071	163849	359065	414503	360007	434460	466867	442719	CPD-12386 [ C10 H10 N2 O2, tgt=66.37, overall=66.37 ]	(194.08176, 132.878)(172.32945, 5211.27)(173.06435, 408.43716)(194.52861, 543.60504)(173.47258, 4239.677)(174.07503, 605.62195)(232.04091, 6194.354)(233.0419, 6140.75)(211.0248, 129.925)(210.66496, 944.7409)(212.30644, 2529.0176)(213.12114, 1961.9241)(190.0985, 1352.88)(213.94318, 683.86505)
<i>cis</i>-zeatin-7-<i>N</i>-glucoside	1	106633	1	1	1	123165	148422	145680	148423	171681	1	112078	143101	109400	1	1	139723	108836	1	1	CPD-4618 [ C16 H23 N5 O6, tgt= ]	(387.18784, 227.72)(405.45322, 911.73505)(399.20398, 950.44196)(407.16614, 465.74368)(386.147, 4754.7754)(387.14917, 378.39102)
1-18:3-2-18:3-monogalactosyldiacylglycerol	2956856	1695640	2670051	3062253	5536994	1836173	2684606	8996108	13062289	1	11780847	12873698	5750946	12791970	151887	2066793	5403517	9505313	8623321	14644606	CPD-8168 [ C45 H74 O10, tgt=93.55, overall=93.55 ]	(779.3892, 5207.5356)(779.8278, 3339.5056)(780.54785, 7772.328)(756.61066, 1499.27)(757.5121, 1795.05)(758.5113, 565.44)(779.54535, 9136.44)(779.5418, 2445.2034)(780.5533, 10131.336)(757.51526, 1476.45)(758.5145, 183.845)(792.6711, 4865.634)(793.7477, 3978.1091)(794.99457, 2098.5085)(776.33484, 441.9223)(777.5609, 2320.636)(777.5692, 277.64)(798.8613, 3859.106)(799.86505, 1982.2756)(799.9271, 519…
1-<i>aci</i>-nitro-2-phenylethane	1767462	1227176	776829	976810	930116	1008865	782023	710409	753758	889993	944028	1060868	1065225	1013557	628669	1292245	1199289	1195258	1692490	1191610	CPD-12383 [ C8 H9 N O2, tgt=80.12, overall=80.12 ]	(151.31247, 2635.908)(133.72015, 8665.769)(152.06961, 8137.2603)(153.07259, 868.6745)(134.06049, 6466.7383)(135.06567, 488.29477)(193.85005, 304.86182)(194.0325, 151.96)(176.0217, 92.215)(169.47397, 1665.8568)(170.09196, 168.196)(154.09566, 2084.8428)(179.0669, 74.39)(156.04219, 12243.917)(157.1089, 725.1649)(158.04085, 977.48584)
6,7,4'-trihydroxyflavanone	467721	1	398843	416160	416012	431814	1	428442	1	1	1	407146	429124	120156	1	487376	503305	489155	509976	488228	CPD-6996 [ C15 H12 O5, tgt=63.13, overall=63.13 ]	(258.06473, 124.590004)(273.0772, 831.89215)(255.06714, 11876.509)(256.07022, 1130.1593)(257.0735, 99.253334)
<i>trans</i>-zeatin-9-<i>N</i>-glucoside	1	106633	1	1	1	123165	148422	145680	148423	171681	1	112078	143101	109400	1	1	139723	108836	1	1	CPD-4613 [ C16 H23 N5 O6, tgt= ]	(387.18784, 227.72)(405.45322, 911.73505)(399.20398, 950.44196)(407.16614, 465.74368)(386.147, 4754.7754)(387.14917, 378.39102)
<i>trans</i>-zeatin-<i>O</i>-glucoside	1	106633	1	1	1	123165	148422	145680	148423	171681	1	112078	143101	109400	1	1	139723	108836	1	1	CPD-4614 [ C16 H23 N5 O6, tgt= ]	(387.18784, 227.72)(405.45322, 911.73505)(399.20398, 950.44196)(407.16614, 465.74368)(386.147, 4754.7754)(387.14917, 378.39102)
(2S)-pinocembrin	520619	173844	125167	134068	110846	156605	515233	128696	459001	125909	436863	488558	493087	142551	151241	122625	1	180901	184089	561636	CPD-6991 [ C15 H11 O4, tgt=79.87, overall=79.87 ]	(255.06715, 8513.279)(256.07028, 719.2741)(257.0755, 89.74)(237.05754, 1578.012)(238.05852, 227.86002)(259.0813, 16038.905)(260.0846, 1693.8049)(241.07083, 20976.195)(242.07388, 2511.72)(281.06454, 1002.8879)
(+)-pinobanksin	424215	505483	249638	398024	314422	488470	594129	489315	409199	298115	321996	243930	304233	235765	293292	194342	286404	306334	255055	1	CPD-6992 [ C15 H11 O5, tgt=59.19, overall=59.19 ]	(274.35565, 652.8565)(275.40552, 845.06256)(276.0712, 143.66)(258.06348, 286.77002)(274.73904, 1378.5299)(275.0739, 1976.99)(314.78195, 2433.3518)(315.70117, 754.8933)(293.01413, 2816.7375)(297.13345, 2070.7979)(298.02585, 187.36665)(289.37195, 2147.095)(290.09552, 161.414)(271.87692, 1837.7076)(298.0648, 4619.06)(279.04843, 3721.3992)(280.92508, 130.27249)
<i>trans</i>-zeatin-7-<i>N</i>-glucoside	1	106633	1	1	1	123165	148422	145680	148423	171681	1	112078	143101	109400	1	1	139723	108836	1	1	CPD-4612 [ C16 H23 N5 O6, tgt= ]	(387.18784, 227.72)(405.45322, 911.73505)(399.20398, 950.44196)(407.16614, 465.74368)(386.147, 4754.7754)(387.14917, 378.39102)
pinocembrin chalcone	5424024	4762202	3727626	3371064	3078683	4414702	4407690	4856513	3622548	4134698	3836147	2970554	3057354	2527498	2940583	2114220	2724898	2597075	2064036	2480342	CPD-6993 [ C15 H12 O4, tgt=47.94, overall=47.94 ]	(259.08298, 1285.0541)(243.0743, 540.87335)(260.08987, 456.87833)(241.07747, 1772.6403)(244.08499, 14730.478)(295.1396, 449.52252)(297.46774, 368.55142)(282.0319, 587.57)(276.06342, 3779.5625)(278.3683, 316.31833)(279.11948, 259.626)(279.0646, 207.74)(262.05273, 1824.1185)
histidinal	928625	828215	1	632715	649451	651200	562273	563936	1	1	640737	420091	326498	318154	351269	493381	499721	359349	382323	442234	HISTIDINAL [ C6 H10 N3 O, tgt=85.71, overall=85.71 ]	(140.08163, 6847.4463)(141.08804, 130.035)(122.070145, 3771.4326)(123.08008, 196.36876)(145.09944, 572.9)(125.0831, 918.455)(161.03465, 133.63501)(158.49341, 596.14124)(159.11844, 129.24)(140.41544, 3039.1138)(164.07451, 27048.1)(165.0774, 1961.0917)
<i>S</i>-sulfanylglutathione	276356	356465	230716	259042	239804	353404	389174	418998	363654	365264	266734	222452	294536	278333	331628	1	216536	1	1	1	CPD-11281 [ C10 H16 N3 O6 S2, tgt=60.49, overall=60.49 ]	(339.0597, 465.85504)(324.04825, 12737.12)(379.00674, 143.625)(358.99802, 816.98)(359.999, 172.39336)(360.32968, 512.9717)(342.56543, 203.23001)(361.036, 8319.17)(362.03864, 664.35065)(363.03494, 492.795)(345.32993, 1269.4061)(349.02533, 250.77126)
pyridoxamine	1	1	279384	208426	602246	207810	1	1	1	1	221679	1	138736	232029	273049	1	1	1	1	174024	PYRIDOXAMINE [ C8H13N2O2, tgt= ]	(171.0997, 113.32)(152.4906, 537.092)(154.09406, 198.18)(171.6095, 669.645)(153.0991, 3335.62)(208.06061, 11552.6045)(209.06433, 781.32446)(175.0798, 244.13)
L-azaserine	626588	658010	400781	344952	420543	637007	619064	542184	622274	673341	486769	845550	472091	394166	394853	429245	311058	1	402177	392720	L-AZASERINE [ C5 H8 N3 O4, tgt=73.07, overall=73.07 ]	(177.3064, 1815.72)(178.0597, 89.354996)(156.04214, 11431.977)(157.04428, 537.3907)(158.04077, 896.215)(179.18425, 1669.6056)(158.45117, 567.318)(215.21655, 33785.89)(216.0169, 973.38995)(195.98999, 975.9258)(197.09528, 960.9031)(174.07411, 438.4653)
S-methyl-L-methionine	2686055	832362	1933409	1970524	1986914	1140042	1204305	1008245	1082450	2284852	1355668	1101516	1127183	1052731	911850	6572244	4236604	5337859	4027154	4163993	CPD-397 [ C6 H14 N O2 S, tgt=78.17, overall=78.17 ]	(164.0744, 39241.195)(165.07738, 2837.9993)(166.07077, 1966.9941)(148.06044, 5039.7104)(149.06116, 2672.1326)(151.06244, 1484.77)(166.81316, 58712.254)(170.0825, 7865.07)(152.07025, 5748.855)(186.80814, 16552.062)(168.0988, 554.3625)(187.06381, 2971.5212)(169.0531, 8596.933)(170.0484, 7097.1772)(171.05074, 197.82666)
5-hydroxy-&gamma;-coniceine	12632436	11321838	7258458	10939183	5697060	8307418	8156315	6206321	1	6722009	1	8315882	7509441	6237120	7534753	8538958	9030460	10002992	6218547	3643481	CPD-14516 [ C8 H15 N O, tgt=98.95, overall=98.95 ]	(141.113, 689.01)(128.118, 191.1)(142.12321, 188425.81)(143.12622, 16447.957)(144.13474, 1229.8622)(124.1711, 7315.278)(125.1138, 896.1661)(183.07832, 4907.7046)(166.19005, 4192.509)(167.07439, 1068.5817)(165.77803, 1379.4468)(146.09264, 23918.664)(147.09303, 863.5875)(148.08684, 105.956665)
3-methylxanthine	1255987	1146346	1	1	958206	1262635	1256714	1094278	1	802600	1	1057709	2436221	2407385	2848943	2902949	3010072	3063549	2879189	3253219	3-METHYLXANTHINE [ C6 H6 N4 O2, tgt=82.59, overall=82.59 ]	(166.42563, 825.7994)(170.06506, 1340.1333)(193.00853, 7236.569)(187.96649, 4342.4897)(188.8937, 1332.234)(189.0929, 284.4)(166.0727, 2685.7798)(167.07715, 108.86)(171.02623, 50898.066)(172.0299, 2711.9668)(173.03482, 287.90714)
&alpha;-3',4'-anhydrovinblastine	917411	401637	1	1	1	187723	215147	181921	213362	139301	369356	364857	355997	303043	274115	561055	276371	323854	452346	612684	CPD-13001 [ C46 H58 N4 O8, tgt=72.65, overall=72.65 ]	(780.436, 353.47)(780.4387, 257.805)(794.45233, 6731.932)(795.4556, 2614.2288)(796.4588, 519.79004)(799.40796, 786.43256)(800.4125, 345.21)
(-)-medicarpin-3-<i>O</i>-glucoside-6''-malonate	207591	212803	183158	184082	201712	211430	1	1	192824	194831	188407	226127	238168	130668	259761	108645	113113	254342	136267	259897	CPD-4123 [ C25 H25 O12, tgt=50.01, overall=50.01 ]	(517.13403, 2236.6897)(518.1371, 115.53)(499.12332, 2298.7588)(521.14813, 216.41399)(542.13354, 380.35608)(543.13074, 753.1378)(524.2892, 853.3367)(525.12006, 1186.924)(526.1195, 110.59)
24-ethylidenelophenol	1874186	1	1	1	1	1	1	1796627	1755240	3531202	5203578	1356198	1292859	1217659	1683554	1	1	1	1	1	CPD-4124 [ C30 H50 O, tgt=47.25, overall=47.25 ]	(411.3818, 159.53166)(469.61127, 526.535)(470.3636, 353.42)(471.3646, 1508.88)(450.84558, 4566.075)(451.3391, 359.28)(453.345, 3638.61)(449.43356, 153.05666)(454.3973, 2389.5212)(455.4, 54.55)(433.3658, 92.44)
1-(3,4-dihydroxyphenyl)-3-(3-<i>C</i>-glucosyl-2,4,6-trihydroxyphenyl)propane-1,3-dione	674918	1247106	1135305	548493	1159390	625537	606112	1145856	1096352	1092639	1241766	745451	731093	707053	1479224	1481343	1487362	1	824746	702310	6C-Glc-2-hydroxyeriodictyol [ C21 H21 O12, tgt=47.09, overall=47.09 ]	(472.12973, 633.1505)(454.11688, 527.2016)
prolycopene	8783827	8719175	5987240	6292558	5461627	7266006	7156170	6798442	5952577	6299672	6059323	6381050	5909981	5342256	5897198	4561580	5686892	6201103	6377148	5045083	CPD-7496 [ C40 H56, tgt=75.39, overall=75.39 ]	(540.446, 712.2374)(578.4083, 9344677.0)(579.4098, 4367833.5)(580.4123, 932505.6)(581.4144, 138595.5)(582.4165, 16223.88)(559.4236, 300.294)
(22&alpha;)-hydroxy-campest-4-en-3-one	177949904	181698992	156711104	162377072	157375488	163136320	169420976	159537456	149332736	147358304	141318880	146632864	138257008	134579040	144997776	139553344	144403744	150756160	150646448	1	CPD-3945 [ C28 H46 O2, tgt=87.53, overall=87.53 ]	(416.35358, 4651248.0)(417.3562, 1456949.2)(418.35895, 206576.25)(419.36124, 19869.422)(420.36426, 1323.3995)(398.3414, 59559.45)(399.34396, 17728.979)(457.19287, 277.50876)(438.9596, 2212.437)(441.3159, 1036.27)
&alpha;-D-galactopyranose	2312143	2841606	1301552	1462210	1400268	3534793	3977106	4176980	1	1	1	3784072	10508922	7971951	7297685	3278783	5530548	3886325	1	4781176	ALPHA-D-GALACTOSE [ C6 H12 O6, tgt=96.04, overall=96.04 ]	(182.44312, 3720.558)(183.62682, 4372.573)(184.0736, 11341.47)(182.79063, 1862.7786)(163.05998, 2690.1306)(219.02681, 50073.734)(220.02988, 3082.6904)(221.0251, 3870.1226)(199.2242, 2810.9324)(199.8575, 1141.1375)(180.08661, 4021.6438)(181.09398, 133.49376)(203.05289, 84228.36)(204.05634, 5751.175)(205.05472, 277.07712)
campest-5-en-3-one	20926178	1	1	1	1	1	43975728	24328544	3311440	10134915	1	1	34780736	2979601	1	5762732	1	1	1	15316151	CPD-3941 [ C28 H46 O, tgt=47.62, overall=47.62 ]	(399.69058, 2672.6067)(400.3636, 787.21)(383.35315, 238.20401)(383.35873, 394.43997)(443.08145, 1282.2625)(443.3336, 2565.65)(421.40237, 1049.5537)(403.391, 89.4875)(424.6403, 315.43)(426.35977, 842.88995)(406.08957, 737.41504)(407.34647, 1903.9099)
11-hydroxyferruginol	258918	242542	168331	202982	187500	236333	154700	1	1	116237	311590	362135	159095	144356	210828	137198	177682	248293	238289	135423	CPD-20241 [ C20 H30 O2, tgt=72.15, overall=72.15 ]	(286.77664, 9732.214)(288.0025, 4518.304)(288.2256, 2099.9375)(325.17627, 83.235)(328.87457, 2414.3538)(329.89432, 1218.421)(330.2263, 96.34)(285.2223, 1712.43)(321.2607, 2539.445)(322.2666, 2212.2766)(345.86475, 243.81001)(303.2308, 2347.0)(311.2195, 1833.4122)(312.2174, 91.42)(302.24954, 492.4195)
(+)-6a-hydroxymaackiain	290995	289989	252957	253480	272240	267633	257847	238492	234089	211448	234895	210590	162166	167458	226423	151672	124743	147535	103657	148529	CPD-3942 [ C16 H12 O6, tgt=61.71, overall=61.71 ]	(304.6037, 6134.077)(282.8071, 3428.2373)(283.0532, 1425.69)(303.02625, 15868.471)(304.1287, 5271.8545)(283.061, 237.5657)(319.099, 174.05)(309.05356, 1548.8099)
(22&alpha;)-hydroxy-campesterol	1	1	1665226	1697302	2284772	1	1954624	1239933	1685022	1487799	6452062	811692	593282	464030	1607246	662327	732990	1876701	541439	1302408	CPD-3943 [ C28 H48 O2, tgt=61.06, overall=61.06 ]	(417.3646, 906.728)(399.3573, 4900.809)(400.3623, 1183.9333)(419.09592, 510.05)(399.46, 4823.8037)(400.35788, 1640.1832)(401.37616, 38.035)(456.3293, 682.7725)(458.8343, 1337.3575)(441.45572, 1302.2042)(443.13184, 4011.7593)(443.3326, 3073.58)(421.40155, 128.97888)(444.9214, 6938.7637)(422.78818, 864.9413)(423.3498, 186.22)(426.3599, 324.685)(427.3586, 927.6)
adhyperforin	5480542	6150230	5283710	5037140	5148240	1645482	6585683	5756224	6032074	5057689	7695752	5582559	4596426	4902524	4618235	1	1	1	1	4505742	CPD-14533 [ C36 H54 O4, tgt=68.94, overall=68.94 ]	(553.4084, 1581.8833)(532.38696, 159432.25)(533.38947, 44587.16)(534.3914, 8326.962)(535.39307, 1082.038)(534.4088, 939.89)(592.7487, 1183.4744)(595.48145, 4933.085)(596.3849, 944.56445)(576.17456, 328.4236)(577.35956, 206.12666)(569.4347, 1984.9359)(570.4449, 5637.62)(571.4462, 1423.7)(573.4492, 63.72)(556.4407, 9405.524)(575.08527, 2767.5513)(575.82336, 3173.2712)(579.418, 2444.0)(560.68787, 39…
<i>m</i>-topolin	627487	363293	670126	886613	635624	1	167278	1	179033	253187	319023	322793	136236	162155	309116	1	1	233849	448412	138670	M-TOPOLIN [ C12 H13 N5 O, tgt=85.65, overall=85.65 ]	(245.02344, 3864.407)(247.1192, 3345.78)(227.27081, 2619.123)(228.1061, 61.99)(244.78871, 6637.5347)(245.97679, 1807.7042)(247.11897, 159.15668)(230.67491, 3917.621)(283.87854, 600.584)(268.0672, 129.205)(261.47937, 4090.9062)(262.14618, 525.4857)(263.1598, 46.34)(246.14534, 2366.9946)(267.97958, 47082.492)(269.04523, 13896.274)(269.9658, 2594.0583)(249.78598, 1796.8956)(251.09935, 400.17)
1,2-benzoquinone	887574	912031	788692	831634	814074	801244	817407	781528	718771	716097	570531	750476	682927	665511	756347	683543	713585	751212	717121	686569	CPD-385 [ C6 H4 O2, tgt=84.80, overall=84.80 ]	(109.0283, 20637.691)(110.03225, 916.5975)(113.058945, 854.22)
phenylethyl acetate	712077	703493	757816	775746	882226	4465196	5006547	4797078	4568067	4223689	4422171	767602	8825763	6308055	6554443	4675659	6073890	5493485	7106224	5683029	CPD-14529 [ C10 H12 O2, tgt=71.38, overall=71.38 ]	(166.75548, 32313.193)(167.52022, 6118.6177)(168.42754, 286.0533)(169.09822, 952.1267)(147.07693, 29642.588)(148.07898, 1559.5271)(151.0876, 153.32333)(165.59314, 216.26166)(148.58626, 207.13835)(207.05107, 371.7544)(186.03311, 642.39)(186.129, 166.01)(165.29977, 833.3601)(166.11441, 350.7925)(189.0782, 4383.8)(190.75127, 1404.9615)(192.08836, 3753.2168)(170.06589, 21989.33)(171.06793, 3626.0796)…
(<i>S</i>)-2-hydroxyglutarate	686556	612103	600793	577479	581895	613656	661899	634248	539148	581726	669351	460811	652938	542025	664579	523365	493176	491162	414116	499107	CPD-381 [ C5 H6 O5, tgt=41.41, overall=41.41 ]	(150.83449, 20011.713)(147.03035, 1487.34)(130.02104, 2002.088)(132.02625, 165.85501)(184.98419, 486.92328)(169.97752, 364.59705)(147.04967, 1205.6677)(171.01625, 364.095)(156.01038, 1622.9298)
selenodiglutathione	145127	164421	1	98131	1	118097	118595	1	1	1	134852	181079	124865	105331	142090	126393	130318	134378	132147	118456	CPD-13908 [ C20 H30 N6 O12 S2 Se, tgt=45.49, overall=45.49 ]	(698.5447, 1063.07)(724.6458, 716.9845)(727.73676, 2401.94)(729.5235, 525.13)(713.04474, 4414.0137)(714.045, 840.3186)(697.0243, 4046.1797)(702.038, 615.68)
(3E)-phytochromobilin	1344022	1402751	1019255	1115593	922164	5603793	1177486	1035630	867865	857327	971133	1072290	911695	830075	5462244	960185	989830	1	1017318	965010	CPD-15004 [ C33 H34 N4 O6, tgt=64.08, overall=64.08 ]	(582.2445, 138.92)(566.2479, 1411.1)(567.2415, 316.65)(589.26843, 852.26)(566.2556, 1106.17)(621.21387, 703.145)(600.2875, 1503.2257)(601.2909, 123.61001)(585.2805, 10650.661)(586.2793, 9286.473)(587.28845, 2594.3271)(588.2893, 2110.7166)(605.2444, 196.76001)
dehydroascorbate (bicyclic form)	5306397	4128525	3789810	4512192	4730786	2545566	2532288	2627784	1419093	3745179	2023097	2627822	4157876	8120839	6278953	5785965	2652801	3849158	4327022	6600995	CPD-13907 [ C6 H8 O7, tgt=98.20, overall=98.20 ]	(175.02036, 1070.765)(193.0344, 959.8087)(175.02245, 2414.6062)(230.99052, 17748.975)(231.99387, 875.0107)(232.98993, 1300.3038)(210.41231, 2953.023)(214.0723, 88.44)(215.01706, 113392.414)(216.02042, 7099.66)(217.0216, 337.225)
porphobilinogen	241563	172884	125427	145129	1	174374	176547	158680	144499	118949	159168	326754	315925	217318	333566	194562	205505	177292	208933	215017	PORPHOBILINOGEN [ C10 H13 N2 O4, tgt=91.32, overall=91.32 ]	(209.08113, 2119.7183)(247.13194, 474.21555)(225.11017, 11101.654)(226.11494, 1269.4384)(227.12631, 148.182)
genistein	476385	531294	301695	326219	301924	413223	462341	402578	283871	291566	357522	306810	288960	295947	303515	429969	542501	483713	387233	426852	CPD-3141 [ C15 H9 O5, tgt=52.87, overall=52.87 ]	(274.05566, 1466.46)(251.03506, 6129.314)(252.03613, 246.26471)(253.03012, 374.01935)(274.064, 160.13)(253.79572, 164.97313)(256.6354, 417.57913)(257.05237, 616.8975)(309.7839, 527.5933)(312.0083, 77.31)(290.8602, 300.0193)(291.90964, 286.59634)(293.00067, 75.244995)(293.9874, 3215.785)(295.09027, 543.28204)(295.9879, 391.46005)(296.7137, 155.09)(277.03464, 700.8034)
steviolmonoside	277865	1	1	318093	289397	167478	180060	183135	253177	361154	180131	224728	223153	220829	138916	180627	1	1	238371	1	CPD-14502 [ C26 H40 O8, tgt=58.30, overall=58.30 ]	(485.28867, 747.8743)(466.2822, 9053.927)(467.2772, 13212.079)(468.28134, 2520.2903)(469.28415, 233.505)(498.3096, 2652.27)(481.29706, 4141.2686)(482.30185, 530.9164)(484.3004, 282.46)(489.25812, 235.54251)
steviolbioside	2014196	1944308	1726360	1781842	1647959	1808508	1819960	1682324	1650665	1684146	1717610	1806163	1749100	1762578	1746733	1662759	1850846	5081016	2004635	1755248	CPD-14503 [ C32 H50 O13, tgt=59.08, overall=59.08 ]	(629.32166, 362.622)(684.3449, 1961.4141)(685.33875, 3398.4683)(686.34784, 3748.6953)(687.34753, 3288.9614)(688.29285, 994.2356)(663.53296, 5113.8467)(664.69226, 4035.557)(647.3052, 6359.87)
1-<i>O</i>-vanilloyl-&beta;-D-glucose	283482	333110	281124	306390	303116	328325	361552	287209	284239	251920	202506	213669	226497	204553	228373	212119	253910	230964	225775	238923	CPD-15006 [ C14 H18 O9, tgt=47.18, overall=47.18 ]	(330.0993, 82.59)(314.09033, 2258.667)(315.09146, 449.53427)(316.09848, 306.94333)(313.19452, 516.53156)(315.59692, 932.985)(316.1009, 1272.79)(375.0655, 1223.2701)(349.13034, 146.54333)(354.5846, 301.655)(335.07303, 381.7233)
steviol	1874447	1304810	1	740749	681969	1	823526	987226	826010	1	917301	2292772	2114716	1815449	2356391	1807027	1629894	1922781	208442	297577	CPD-14501 [ C20 H30 O3, tgt=86.49, overall=86.49 ]	(301.2155, 2292.13)(341.20648, 16913.707)(342.21136, 3189.536)(343.22018, 285.85715)(301.2145, 5347.7124)(302.215, 337.13004)(337.2565, 53037.383)(338.25922, 13542.585)(357.1818, 225.53)(319.22424, 43418.22)(320.22754, 8678.65)(325.08286, 9093.97)(326.80508, 2386.9368)(327.70853, 1740.7833)(328.2106, 359.155)(319.12787, 1207.1936)
(<i>E</i>)-&omega;-(methylsulfanyl)butyl-thiohydroximate	324707	299036	1	1	1	307754	342534	322730	276668	1	1	270564	356907	1	1	342711	334563	416197	238520	1	3-METHYLTHIOPROPYLHYDROXAMIC-ACID [ C5 H11 N O S2, tgt=56.18, overall=56.18 ]	(168.36783, 2047.21)(187.2576, 877.80896)(188.057, 293.49)(167.88506, 3487.696)(169.865, 2126.8254)(171.0466, 81.54)(190.0125, 98.84)
adenine-ring	6901510	3541658	3278238	1796019	2760353	3140969	41394320	39205084	1915826	2136997	43653552	1813993	37126992	30540740	44640880	5325141	4458697	6335966	4117708	3952896	ADENINE-RING [ C5 H5 N5, tgt=87.40, overall=87.40 ]	(138.0567, 12453.46)(136.06172, 460468.2)(137.06433, 28043.832)(175.01863, 1077.4302)(156.23425, 316.8643)(158.0913, 179.6)(158.71248, 211.39333)
<i>N</i>-debenzoyl-(3'-<i>RS</i>)-taxol	120183	1	1	1	1	115086	1	1	1	1	1	115466	146613	103127	139137	169549	128525	131268	136982	116573	CPD-9203 [ C40 H48 N O13, tgt=51.79, overall=51.79 ]	(750.9077, 246.353)(752.3092, 492.7925)(753.31134, 386.58334)(732.2999, 1128.0656)(733.303, 537.84)(751.3106, 205.64)(733.3037, 726.10333)(776.4776, 185.46667)(777.3205, 156.76)(755.6635, 526.74)(757.30286, 304.72125)(758.1008, 140.99)(760.3065, 174.815)(761.3093, 292.365)
1-(&beta;-D ribofuranosyl)nicotinamide	578271	586509	336454	268060	389493	491941	489911	502112	451048	436421	333383	364661	276467	365140	398288	280742	421180	377017	383491	403284	NICOTINAMIDE_RIBOSE [ C11 H15 N2 O5, tgt=92.73, overall=92.73 ]	(255.09953, 2828.433)(237.9239, 1575.6982)(241.09814, 421.99503)(258.11078, 124218.79)(259.187, 10697.993)(238.09296, 3720.101)(294.91315, 1891.2633)(297.61517, 3238.0872)(299.06915, 205.15909)(276.04865, 1933.5238)(277.05002, 335.32666)(274.4351, 2259.1887)(277.64172, 1222.335)(258.12933, 936.76996)(280.09064, 11174.587)(281.09402, 944.9421)(282.0965, 92.03)(260.22488, 1887.9095)
18-hydroxyoleate	1694375	2085939	1	1	1	1	1	1	1409046	1	1	2338682	1331786	1558359	2183525	1	4236539	3138903	1	1	18-HYDROXYOLEATE [ C18 H33 O3, tgt=86.31, overall=86.31 ]	(297.24222, 59912.58)(298.24594, 11646.667)(279.23172, 75901.07)(280.23523, 15020.366)(299.2537, 3054.63)(281.24713, 61588.93)(340.2085, 107.81)(320.1999, 856.65326)(316.28397, 2496.069)(318.06363, 985.23663)(319.28827, 1450.8685)(319.2889, 1042.19)(299.274, 134.48)(320.3412, 1366.4667)
sitosterol	6758848	6910533	9110128	8815358	6342424	8411203	8225750	7730849	8529397	8471057	9101352	6250675	5024249	5561712	5216350	5229752	5709504	5060030	5111500	5497359	CPD-4143 [ C29 H50 O, tgt=89.92, overall=89.92 ]	(396.38074, 825.25)(453.4439, 4026.6633)(454.349, 1130.1489)(455.34494, 221.30627)(439.84692, 249.38501)(437.4331, 47.940002)(438.37817, 123328.54)(439.6823, 26783.766)(440.91403, 3905.7546)(441.89355, 3154.1707)(442.6425, 1209.165)(443.3893, 58.4)
morphine	8980299	9465188	1062189	2730015	7944144	708921	978054	701907	702705	626061	1	1	2936973	870114	990056	1056828	1063155	1257419	1	1053171	MORPHINE [ C17 H20 N O3, tgt=47.38, overall=47.38 ]	(288.52478, 10333.348)(289.14893, 6824.6104)(290.15454, 1340.31)(291.1586, 7651.375)(269.83224, 1451.1124)(273.14545, 180.228)(269.1391, 1316.5249)(327.10934, 978.95605)(307.09747, 1812.0615)(308.09402, 259.5025)(306.12628, 3971.399)(308.1881, 554.0062)(288.11618, 1213.4148)(289.17908, 1470.79)(309.13614, 1452.5378)(310.14365, 119.526665)(311.1328, 104.8)
24-methyldesmosterol	20926178	1	1	1	1	1	43975728	24328544	3311440	10134915	1	1	34780736	2979601	1	5762732	1	1	1	15316151	CPD-4141 [ C28 H46 O, tgt=47.62, overall=47.62 ]	(399.69058, 2672.6067)(400.3636, 787.21)(383.35315, 238.20401)(383.35873, 394.43997)(443.08145, 1282.2625)(443.3336, 2565.65)(421.40237, 1049.5537)(403.391, 89.4875)(424.6403, 315.43)(426.35977, 842.88995)(406.08957, 737.41504)(407.34647, 1903.9099)
L-arginino-succinate	1	1734214	1823133	857961	1492351	1	2937284	1	1	367345	1	181004	250580	190924	1	268880	2875593	4173824	265928	216418	L-ARGININO-SUCCINATE [ C10 H17 N4 O6, tgt=61.71, overall=61.71 ]	(275.00015, 9817.095)(276.1141, 997.4862)(291.1283, 2823.7651)(272.1125, 325.5)(332.07797, 159.21)(307.152, 722.448)(290.13733, 947.06494)(294.66934, 6425.1367)(295.60117, 772.98505)
conhydrine	776247	296610	549998	646915	313917	521657	668852	487368	563916	411478	298726	222107	643877	505586	287456	671338	572327	547695	651446	803856	CPD-14511 [ C8 H18 N O, tgt=72.66, overall=72.66 ]	(144.24925, 1583.9941)(126.12801, 10030.131)(127.12993, 134.82538)(145.14455, 718.2066)(146.1559, 104.51)(185.35556, 10358.047)(187.94066, 3147.905)(166.49017, 5466.0586)(168.39383, 540.62805)(169.09775, 1221.0468)(147.116, 113043.85)(147.53358, 13697.394)(148.17198, 626.8783)(168.93303, 414.46948)(149.3684, 3348.862)(150.11322, 1784.9915)
conhydrinone	11298109	1	1	1	5302779	6560344	6266370	4468153	1	1	1	1	7135997	5650156	7240959	8015171	7302587	9567970	1	3001445	CPD-14512 [ C8 H16 N O, tgt=98.88, overall=98.88 ]	(142.12299, 192963.56)(143.12599, 16895.018)(144.13583, 1505.5841)(124.20307, 7524.247)(125.11362, 1022.225)(145.13585, 427.94)(185.09149, 318.07413)(187.09285, 2615.125)(163.07689, 5357.6367)(165.78056, 885.70166)(150.36276, 3037.3826)
pseudo-conhydrine	776247	296610	549998	646915	313917	521657	668852	487368	563916	411478	298726	222107	643877	505586	287456	671338	572327	547695	651446	803856	CPD-14514 [ C8 H18 N O, tgt=72.66, overall=72.66 ]	(144.24925, 1583.9941)(126.12801, 10030.131)(127.12993, 134.82538)(145.14455, 718.2066)(146.1559, 104.51)(185.35556, 10358.047)(187.94066, 3147.905)(166.49017, 5466.0586)(168.39383, 540.62805)(169.09775, 1221.0468)(147.116, 113043.85)(147.53358, 13697.394)(148.17198, 626.8783)(168.93303, 414.46948)(149.3684, 3348.862)(150.11322, 1784.9915)
rubusoside	2014196	1944308	1726360	1781842	1647959	1808508	1819960	1682324	1650665	1684146	1717610	1806163	1749100	1762578	1746733	1662759	1850846	5081016	2004635	1755248	CPD-14505 [ C32 H50 O13, tgt=59.08, overall=59.08 ]	(629.32166, 362.622)(684.3449, 1961.4141)(685.33875, 3398.4683)(686.34784, 3748.6953)(687.34753, 3288.9614)(688.29285, 994.2356)(663.53296, 5113.8467)(664.69226, 4035.557)(647.3052, 6359.87)
2'-deoxyuridine 3'-monophosphate	725526	764986	481959	138971	172554	849613	812420	816756	670199	554996	587247	549880	565296	458455	573861	499106	616954	535522	566055	577322	CPD-15393 [ C9 H11 N2 O8 P, tgt=69.40, overall=69.40 ]	(309.30594, 724.5145)(310.0336, 206.095)(291.01993, 6408.032)(292.02216, 1401.8801)(309.03778, 898.50995)(293.9817, 4656.2393)(294.0375, 5893.56)(328.97665, 3029.9739)(329.97824, 383.00668)(326.0686, 135.71)(307.81662, 775.8917)(331.02203, 229.98499)(311.00528, 609.36993)(312.00748, 136.13713)
(<i>R</i>)-pantothenate	267340	352651	172898	165844	185396	113719	160047	150832	155538	1	1	136187	272696	239444	264586	114297	1	279329	1	204658	PANTOTHENATE [ C9 H16 N O5, tgt=70.54, overall=70.54 ]	(220.44067, 2392.4326)(219.1032, 1537.69)(201.00215, 536.1764)(220.74133, 13110.719)(221.61696, 3315.2634)(203.10655, 3817.0554)(204.10707, 221.33002)(239.0552, 15056.5)(240.0582, 1297.04)(241.15132, 1127.0759)
19-<i>O</i>-&beta;-glucopyranosyl-steviol	277865	1	1	318093	289397	167478	180060	183135	253177	361154	180131	224728	223153	220829	138916	180627	1	1	238371	1	CPD-14508 [ C26 H40 O8, tgt=58.30, overall=58.30 ]	(485.28867, 747.8743)(466.2822, 9053.927)(467.2772, 13212.079)(468.28134, 2520.2903)(469.28415, 233.505)(498.3096, 2652.27)(481.29706, 4141.2686)(482.30185, 530.9164)(484.3004, 282.46)(489.25812, 235.54251)
<i>S</i>-(hydroxymethyl)glutathione	340925	432788	282338	369942	296477	329827	406441	348010	325125	334708	188351	228403	237694	195649	115001	1	1	152727	1	1	S-HYDROXYMETHYLGLUTATHIONE [ C11 H18 N3 O7 S, tgt=60.05, overall=60.05 ]	(337.0904, 4049.1516)(338.0896, 172.42)(321.47568, 2842.8882)(337.0917, 4351.875)(338.09158, 1007.14404)(339.0912, 250.49)(320.74976, 370.03003)(375.0522, 2323.86)(360.0382, 1454.9248)(361.036, 8687.091)(362.03864, 704.2807)(363.03513, 465.73538)(354.1209, 982.16)(337.92636, 806.52637)(340.1073, 2539.48)(359.5773, 724.78156)(344.42697, 1164.0275)(345.7334, 2279.3035)
phytate	691856	693303	742369	1	705987	708492	755598	707378	647940	694324	522733	141253	116061	731931	104089	1	124424	143811	168789	796376	MI-HEXAKISPHOSPHATE [ C6 H6 O24 P6, tgt=66.71, overall=66.71 ]	(647.7734, 81.64)(633.7781, 789.37756)(665.8016, 4729.2007)(666.8014, 2277.3057)(667.80347, 221.34334)(650.4663, 3616.1548)(651.4655, 3984.7327)(652.4696, 7364.6094)(652.8047, 11202.778)(675.7656, 107.18167)
<i>ent</i>-isokauren-2&alpha;-ol	2177506	1629386	1033367	1	1	1313468	1	1003366	1122375	773168	1	2263826	2350932	1	1869308	1	1	1	1900750	1	CPD-13920 [ C20 H32 O, tgt=59.78, overall=59.78 ]	(290.24948, 163.77333)(327.20856, 2220.3118)(328.2117, 742.2882)(312.00195, 1844.6641)(313.1992, 157.62)(293.28354, 4963.8247)(295.59293, 24497.95)(296.63388, 7126.357)(298.24533, 3353.1267)
(3R)-2'-hydroxydihydrodaidzein	467721	1	398843	416160	416012	431814	1	428442	1	1	1	407146	429124	120156	1	487376	503305	489155	509976	488228	2-HYDROXY-23-DIHYDRODAIDZEIN [ C15 H12 O5, tgt=63.13, overall=63.13 ]	(258.06473, 124.590004)(273.0772, 831.89215)(255.06714, 11876.509)(256.07022, 1130.1593)(257.0735, 99.253334)
O-sinapoylglucarolactone	4765405	7174662	2009753	2374090	1268451	9119404	13847479	10717692	10287132	7142669	1477797	2554639	5560144	2459327	1783618	1588919	5231150	9522894	4253925	3848435	O-SINAPOYLGLUCAROLACTONE [ C17 H18 O11, tgt=68.50, overall=68.50 ]	(399.0856, 135.54)(381.07977, 269868.16)(382.08276, 33605.438)(383.07993, 34272.742)(384.0827, 4101.565)(385.086, 286.17)(419.0369, 258.14835)(400.11932, 151.95999)(425.08707, 1817.5295)(426.09058, 189.715)(406.875, 17820.361)(408.0792, 2621.856)
5-methyltetrahydropteroyl mono-L-glutamate	1	1	822780	1922299	3387942	942419	2861116	2147690	1975086	1440777	2182704	875753	2064266	744483	1	5425261	1	1	1	1	5-METHYL-THF [ C20 H23 N7 O6, tgt=61.96, overall=61.96 ]	(460.17435, 832.3491)(461.17798, 187.3575)(462.1905, 2436.2)(463.1941, 615.65)(479.212, 640.72876)
allosamidin	1	1041647	1929296	1	1972551	2005267	1004961	1890163	1785529	1747864	1832326	1876136	1798360	1739849	1898047	1891870	2031451	349670	1993968	2019049	CPD-19387 [ C25H42N4O14, tgt= ]	(625.6677, 3520.9788)(629.2894, 12219.775)(611.2749, 2024.185)(647.2345, 578.89)(640.30585, 18446.477)(641.3045, 5383.759)(622.2915, 6179.7227)(623.2931, 3065.4888)(647.2717, 77.63)
brassicasterol	20926178	1	1	1	1	1	43975728	24328544	3311440	10134915	1	1	34780736	2979601	1	5762732	1	1	1	15316151	CPD-4161 [ C28 H46 O, tgt=47.62, overall=47.62 ]	(399.69058, 2672.6067)(400.3636, 787.21)(383.35315, 238.20401)(383.35873, 394.43997)(443.08145, 1282.2625)(443.3336, 2565.65)(421.40237, 1049.5537)(403.391, 89.4875)(424.6403, 315.43)(426.35977, 842.88995)(406.08957, 737.41504)(407.34647, 1903.9099)
3-deoxy-D-<i>glycero</i>-D-<i>galacto</i>-non-2-ulopyranosonate	171290	160322	428493	437064	426759	144632	145683	452636	113634	116515	107173	134268	133451	125243	157573	121109	142288	1	1	125720	CPD-10734 [ C9 H15 O9, tgt=47.38, overall=47.38 ]	(267.95917, 5495.426)(268.0694, 1225.0642)(252.45665, 760.755)(254.07047, 1680.7488)(309.0395, 140.31)(292.69086, 190.01749)
3-(sulfanylcarbamoyl)-L-alanine	1	313946	432915	464947	323862	248041	431646	260332	280019	387493	374684	390132	278702	321932	263092	376762	256008	384465	283467	354301	CPD0-1386 [ C4H8N2O3S, tgt= ]	(203.99084, 3144.3958)(204.98726, 4009.3306)(166.05147, 2271.9885)(190.0116, 4271.534)
3-&alpha;(<i>S</i>)-strictosidine	740123	1	586338	800283	686544	677490	923596	670367	616521	441035	702695	1	771535	723815	710773	1	213055	245453	203302	146759	STRICTOSIDINE [ C27 H35 N2 O9, tgt=71.06, overall=71.06 ]	(549.9763, 6434.1064)(551.27313, 629.39075)(552.2753, 459.91333)(555.2874, 3692.0674)(537.2705, 82100.06)(556.2284, 1996.9651)(557.23145, 236.02667)(537.21173, 185.365)
cisplatin	253249	293226	229723	230080	228550	216550	218524	237276	178128	219736	1	180606	142604	147098	214750	106332	94033	101721	1	124373	CPD0-1392 [ Cl2 H6 N2 Pt, tgt=41.03, overall=41.03 ]	(303.95047, 395.6843)(307.44897, 211.32999)(307.9499, 185.49)(296.96268, 384.966)(298.9628, 174.74)(334.91174, 3146.9258)(335.91278, 794.6061)(337.9137, 166.53)(315.91983, 443.73)(316.99295, 339.64334)(318.93753, 1008.796)(319.93808, 496.07858)(321.9489, 230.93)
(-)-jasmonoyl-L-valine	408347	1	1	1	1	1	351318	476523	169951	218731	398921	569843	981740	1	1	500912	315014	1	461299	1	CPD-11233 [ C17 H26 N O4, tgt=55.08, overall=55.08 ]	(308.6892, 1057.0759)(309.1796, 64.67)(295.18893, 1919.5931)(313.2021, 231.29)(294.3888, 4607.31)(295.19183, 689.1025)(329.22824, 2657.7336)(330.22717, 353.67)(311.22128, 15489.74)(312.2243, 3053.5564)(335.1889, 56.88)(315.1747, 57.66)
orcinol	199432	195492	142408	248259	356739	162302	134644	124364	124201	153249	200901	362158	430520	418448	441517	380510	370119	360788	450481	354414	ORCINOL-CPD [ C7 H8 O2, tgt=77.05, overall=77.05 ]	(128.06277, 4831.4355)(109.78927, 1397.1285)(110.45386, 3411.963)(111.0553, 6750.197)(126.66373, 1655.8066)(126.053955, 73.335)(107.04963, 12126.037)(108.05341, 1026.5173)(142.08736, 5867.3345)(143.08414, 1087.6849)(127.21038, 1174.7938)(152.05655, 34620.555)(134.0447, 133.8)
(-)-jasmonoyl-L-phenylalanine	114684	164578	1	91193	1	178262	252158	207175	179630	168777	149063	1	136329	1	1	1	115398	179078	1	1	CPD-11235 [ C21 H26 N O4, tgt=51.49, overall=51.49 ]	(338.1797, 615.19)(358.28268, 1864.899)(359.20172, 910.2019)(374.63596, 3130.1133)(376.22653, 459.9)(379.2317, 537.56)(358.03604, 482.89542)(384.1871, 401.69113)
<i>S</i>-methylglutathione	500035	634840	467893	442096	351589	370267	343479	287917	1	1	328247	295069	353996	396136	1	344292	408919	395679	317750	1	S-METHYLGLUTATHIONE [ C11 H18 N3 O6 S, tgt=92.47, overall=92.47 ]	(303.08954, 19464.111)(304.09268, 2551.9795)(305.08896, 565.01685)(325.0714, 1891.8143)
all-<i>trans</i>-heptaprenyl diphosphate	197908	198361	162960	220990	242188	216154	1	167742	145208	244150	302894	192892	134416	172172	284460	172658	196837	223266	197373	172002	ALL-TRANS-HEPTAPRENYL-DIPHOSPHATE [ C35 H57 O7 P2, tgt=58.06, overall=58.06 ]	(655.3794, 696.62)(657.40717, 267.82333)(656.3373, 9829.763)(657.34, 1270.6769)
<i>aldehydo</i>-D-ribose	2939368	3568122	1	1	2288993	2528998	3000573	2348913	2101619	1842740	1648328	1464730	1607586	1381387	1590129	1	1	919001	1965292	1808114	CPD-15818 [ C5 H10 O5, tgt=87.01, overall=87.01 ]	(152.05663, 23824.184)(153.05984, 1562.4061)(151.0584, 3719.4148)(168.0883, 4181.782)(169.09189, 176.265)(152.65305, 2779.767)
(indol-3-yl)acetyl-L-isoleucine	4861961	3894176	756304	1700110	611095	1878007	1227829	1652854	534800	1365349	2332533	1616573	977335	1252002	1725006	1952397	1	1	1	684146	CPD-11227 [ C16 H19 N2 O3, tgt=63.32, overall=63.32 ]	(270.13464, 2637.37)(274.1398, 1660.78)(308.94922, 1896.2628)(311.29837, 1890.3165)(270.134, 3455.7722)(271.13876, 541.682)(272.1517, 106.29)(305.1716, 2048.7952)(326.60492, 593.155)(288.14493, 63591.754)(289.14813, 9603.073)(290.14514, 1671.2767)(295.12766, 487.25003)(296.127, 131.13)(287.16086, 364.5625)
methylglyoxalbis(guanylhydrazone)	1	1	1	1	1	155796	205410	1	1	159907	201041	1	189479	1	153944	1	196992	273482	329336	243172	CPD0-1398 [ C5H14N8, tgt= ]	(187.13351, 7842.8936)(188.13612, 489.62003)(191.14273, 2323.7798)(229.1003, 209.58)(208.17036, 402.97003)(214.00128, 2950.4197)(214.1271, 212.43)
(indol-3-yl)acetyl-glycine	1	1	1	1	1	1	1	141605	142434	135201	1	168008	169936	181685	191204	189021	1	214058	205449	194914	CPD-11226 [ C12H11N2O3, tgt= ]	(249.11333, 285.80402)(255.06725, 15716.027)(256.07025, 1624.6617)(258.71655, 30569.502)(259.08136, 37415.117)(237.05722, 3145.2803)(239.70177, 19717.854)(241.0708, 36434.023)
solanidine	3990912	20798396	2107554	2611768	2341705	5551207	3387608	3042578	2783366	2720591	14096208	2480196	2188185	2003863	2374694	2119406	2160748	2361603	2408574	2249780	CPD-9217 [ C27 H44 N O, tgt=64.18, overall=64.18 ]	(398.54257, 56940.29)(399.89508, 16963.205)(400.84656, 3960.679)(404.357, 715.015)(380.8368, 1481.385)(382.8427, 19051.72)(385.34766, 35259.68)(441.0618, 1715.0637)(443.3121, 3432.45)(423.8015, 230.685)(399.11954, 320.185)(423.3414, 421.035)(406.3289, 15732.377)(407.33624, 5235.77)(408.3343, 301.945)
&gamma;-chaconine	549971	616731	576645	512682	506482	651794	651255	627682	594551	505334	941178	1005316	869438	682802	578312	831628	1	1	1	1038753	CPD-9216 [ C33 H54 N O6, tgt=87.45, overall=87.45 ]	(560.68414, 4444.0376)(561.7987, 1123.766)(562.3946, 721.9067)(563.3799, 160.74)(561.4048, 1775.7)(562.3947, 545.86)(546.3994, 52978.066)(547.40265, 17106.2)(548.40515, 3718.716)(549.4143, 3298.2888)(580.0319, 2938.4277)(561.9157, 3311.0447)(561.4099, 732.99506)(562.39496, 541.185)(589.4102, 484.90332)(568.3853, 45.72)
7,8-dihydroneopterin	565456	586509	326728	268060	386310	491941	486794	495631	451048	433081	323331	354199	273113	359540	392061	280742	421180	377017	383491	400899	DIHYDRO-NEO-PTERIN [ C9 H13 N5 O4, tgt=78.29, overall=78.29 ]	(255.09944, 2816.547)(238.89082, 236.41199)(258.11078, 124073.96)(259.11444, 15083.039)(238.09293, 3755.9285)(295.06265, 1820.6764)(298.0656, 3417.8457)(299.06815, 190.38167)(276.04865, 1925.8533)(277.05002, 335.32666)(274.45032, 2381.26)(278.1434, 100.38)(259.1269, 221.395)(279.93973, 9629.939)(280.93497, 2317.6687)(281.4282, 610.50336)(260.0742, 1854.8396)(261.0744, 280.82)
&beta;-chaconine	1063836	1020239	1136289	682403	1595481	485943	1061626	880476	910821	795235	399292	926339	552176	671330	912701	1443553	507416	661878	1134129	556445	CPD-9215 [ C39 H64 N O10, tgt=96.04, overall=96.04 ]	(692.4598, 222.66599)(693.79956, 549.31586)(694.97003, 343.745)(695.46063, 1339.915)(728.4988, 383.71)(706.48224, 1420.2815)(733.45276, 8511.249)(734.4562, 3938.5317)(735.4609, 945.9124)
&beta;-solanine	2311463	504948	375471	1	2009667	456354	1	400211	2034648	372198	2126768	614369	659548	477596	545608	503956	558538	561817	2206218	2120509	CPD-9212 [ C39 H63 N O11, tgt=51.07, overall=51.07 ]	(727.4593, 3198.56)(703.4388, 485.00333)(726.60175, 2680.5715)(728.4653, 142.14)(707.2106, 11348.476)(705.4488, 140.67)(742.38257, 1024.3282)(743.377, 72.85)(747.52716, 674.7818)(749.4407, 79.05334)
5'-(dimethylsulfonio)-5'-deoxyadenosine	20718490	21308812	2728422	18655100	18765784	3188920	3598132	7564184	2545476	2485186	20231608	9397856	19887240	19112810	20853756	20420590	20947136	22501990	21380742	20841508	CPD0-1396 [ C12 H18 N5 O3 S, tgt=72.42, overall=72.42 ]	(312.1117, 928.29)(295.10306, 481286.6)(296.60107, 431.235)(298.10306, 758.0533)(314.12357, 1690.8782)(297.35742, 13150.759)(298.10925, 1242.8215)(353.07648, 7549.264)(354.07968, 664.93396)(337.06195, 5604.086)(338.06488, 1006.17596)(339.06058, 816.836)(331.14496, 2592.6633)(313.1345, 327.78)(339.1056, 2064.532)(340.106, 3375.54)(322.09338, 382.85)
1-(3,4-dihydroxyphenyl)-5-hydroxy-3-decanone	1048273	1	970803	1219108	1	1152137	1007063	1020015	2025621	1024269	1	1135296	668293	661179	518855	756147	493724	674522	572660	770822	CPD-13495 [ C16 H24 O4, tgt=58.23, overall=58.23 ]	(280.93286, 16634.242)(282.113, 1259.3094)(283.7476, 480.32004)(263.16196, 923.7835)(267.1721, 17821.455)(283.18228, 3925.7046)(300.20264, 1354.3075)(281.19385, 394.76288)(285.2062, 399.44003)(303.15546, 192.94199)(289.1588, 310.37997)(290.15942, 134.94334)
lycopaoctaene	494096	527226	559324	1	1068855	595526	562745	535411	1	851134	839446	578745	573900	727032	553679	1	1	1	428200	581897	CPD-20653 [ C40 H66, tgt=13.34, overall=13.34 ]	(549.5219, 131.85501)(585.473, 8309.078)(586.4647, 2411.3782)(565.5603, 68.545)
D-tryptophan	4023753	4824684	3844299	4514815	3123950	7050097	9515970	5650286	5445409	4475939	5341022	5553053	5286144	5351314	5766303	11429533	7073526	12459802	8756043	10140308	D-TRYPTOPHAN [ C11 H12 N2 O2, tgt=99.00, overall=99.00 ]	(187.0829, 3034.0603)(205.09773, 305772.88)(206.10051, 34131.83)(207.10284, 3608.5156)(187.08653, 2201.7317)(244.85464, 1356.4968)(224.1296, 1509.0891)(227.07947, 8054.0693)(228.0828, 1219.355)(213.07675, 184.12)
<i>all-trans</i> neurosporene	2597004	2659959	2677177	2573907	2703325	2849902	2765346	2824938	2747742	2646484	1	2103838	2127000	2155530	2127228	2181313	2119380	2097900	2269762	2128265	NEUROSPORENE [ C40 H58, tgt=59.74, overall=59.74 ]	(577.41345, 106479.99)(578.4152, 18549.13)(579.4202, 3670.5747)(580.4248, 293.45752)
cerulenin	1373808	2848399	2088275	1871778	1428848	1957891	1922695	1511676	1430543	537051	1042023	1418254	1383471	982946	1486104	618335	1215240	2064968	1098077	1211013	CPD-6901 [ C12 H17 N O3, tgt=86.87, overall=86.87 ]	(224.12178, 618.4533)(209.11807, 6994.428)(224.46234, 1198.1456)(225.12402, 121.44857)(211.13293, 2260.88)(263.0868, 760.6066)(246.27768, 1636.5581)(247.0788, 3009.68)(241.15494, 26751.896)(242.15808, 3773.6375)(243.161, 176.45999)(225.04878, 40035.68)(226.27855, 5899.7935)(227.15556, 1043.7019)(247.05927, 908.3205)(249.1208, 2488.69)(230.0028, 24390.232)(231.42346, 2835.0674)(233.03725, 552.3361…
protoporphyrinogen IX	31630428	31743444	29017972	1	1	28112374	27676996	26751636	25681992	1	6403498	27164664	24657536	4606132	25082584	23435428	24056802	25082808	24529036	23937576	PROTOPORPHYRINOGEN [ C34 H38 N4 O4, tgt=50.68, overall=50.68 ]	(566.41626, 3539.0178)(567.4615, 3457.0852)(569.2987, 15867.055)(570.3014, 143222.53)(571.30237, 27158.89)(567.6967, 2598.802)(569.30237, 3890.37)(570.3012, 54640.605)(571.30347, 10128.4)(554.2953, 18662.402)(555.29816, 122030.28)(605.24493, 281.28445)(593.4122, 7468.342)(594.4045, 8844.874)(595.29456, 13481.662)(573.28186, 33158.31)(576.2882, 1588.95)
<i>N</i>-(4-aminobenzoyl)-L-glutamate	1630335	1520987	860523	925708	857161	1296711	1426827	1213061	818945	800208	1223962	1016707	1110181	974108	1056858	1002108	1026658	1070211	849095	940822	CPD0-889 [ C12 H12 N2 O5, tgt=53.69, overall=53.69 ]	(266.07574, 435.3021)(268.0852, 156.7)(246.0642, 129.215)(270.0961, 68.85)(252.0871, 521.96)(307.70895, 1918.3799)(268.10446, 56379.332)(269.10803, 6969.4077)(290.0702, 74.19)(274.0692, 545.08)
swainsonine	1	12580801	5406923	1	5793284	1	1	5767771	4671807	6278565	8518837	1	5571086	5096676	5494449	6940623	8849339	9381002	6577154	1	CPD-20277 [ C8H15NO3, tgt= ]	(176.61333, 197.22751)(177.1125, 137.35)(157.09872, 1083.4014)(160.10683, 3103.5613)(174.11308, 263353.03)(176.1191, 5614.925)(177.1239, 680.42)(156.60495, 146.61499)(212.0697, 1302.5094)(193.14528, 120.2475)(174.1299, 797.1322)(178.1432, 493.83002)(196.09587, 939.0736)(197.09515, 125.104996)(180.087, 5079.659)(181.0914, 176.52)
6-gingerol	805900	566384	985135	657516	682964	835802	833168	791161	775890	379567	544007	946992	941188	973168	1	1	1	986614	981459	933252	CPD-13494 [ C17 H26 O4, tgt=84.09, overall=84.09 ]	(294.82812, 2592.8865)(299.19775, 385.32126)(276.16928, 3126.4949)(295.18884, 1621.2863)(277.17978, 23896.3)(278.18262, 4753.673)(296.03137, 8731.812)(317.176, 220.26335)(299.1617, 202.35)
prephenate	179508	197342	167865	171378	168244	188040	193156	176470	168975	167036	208462	196065	181924	181830	183147	189675	204381	200757	201508	203559	PREPHENATE [ C10 H8 O6, tgt=57.95, overall=57.95 ]	(229.04955, 416.99814)(211.0394, 3429.0923)(243.07004, 1539.2975)(247.08115, 873.7391)(225.0568, 9871.425)(226.0595, 989.8739)(228.40155, 2634.5732)(233.0237, 61.74)
(indol-3-yl)acetate	1640663	1155944	772121	632836	1111137	2044834	504960	1423106	684467	1145902	437745	944404	800151	1	401580	177294	156586	236349	208548	223232	INDOLE_ACETATE_AUXIN [ C10 H8 N O2, tgt=66.37, overall=66.37 ]	(174.0552, 10735.425)(175.05844, 792.19995)(156.97462, 7916.0747)(157.24565, 460.78198)(158.04105, 795.14374)(159.98265, 1508.8368)(160.56284, 951.645)(215.48471, 40177.348)(217.0937, 14768.464)(217.24442, 8857.796)(218.77646, 16332.788)(219.0273, 32929.49)(192.08923, 3801.0815)(193.09541, 161.07666)(177.00992, 594.77844)(199.12169, 343.43854)(200.0553, 435.04498)
tyramine	6291905	6014524	3700434	3488917	3075217	5789269	6095842	4769613	4583469	3689590	3560805	4404094	4807770	3627675	3870299	6608113	5454458	7082626	5946313	4992685	TYRAMINE [ C8 H12 N O, tgt=99.52, overall=99.52 ]	(138.09244, 1384.1322)(120.08071, 204366.0)(121.08394, 19418.547)(122.09309, 372.51273)(141.1027, 5437.48)(177.05534, 2781.4978)(165.05547, 2324.4944)(165.09189, 602.45874)(148.08739, 412.295)
lathosterol	161380	190755	177502	151251	173634	1	1	198176	195907	1	357957	516362	332260	1	1	153233	516100	1	1	1	CPD-4186 [ C27 H46 O, tgt=51.79, overall=51.79 ]	(387.44528, 1335.5658)(388.35925, 6053.336)(389.36115, 1287.06)(392.37234, 1456.5267)(368.343, 84.35)(370.3584, 743.75)(428.65616, 976.1033)(407.3133, 153.92)(412.01843, 818.2112)(412.9563, 169.048)(413.69675, 902.0633)(414.3648, 172.46)(394.26282, 5243.69)(394.84888, 8430.016)(395.85214, 1675.965)
palmitoleate	804568	1056571	1713841	225153	1502877	857428	380273	321173	827444	418236	617476	1483475	1875242	1611997	1410949	1384429	1750821	1816398	1579147	1457741	CPD-9245 [ C16 H29 O2, tgt=83.49, overall=83.49 ]	(253.21603, 13325.378)(254.21867, 2070.572)(255.21063, 90.695)(235.2056, 4327.3345)(236.20702, 170.92834)(255.89928, 4257.858)(256.23312, 1306.51)(238.2229, 232.31)(294.17786, 3289.8574)(295.32916, 1350.7285)(297.1875, 244.72)(276.06964, 3204.5981)(273.83856, 1381.5579)(275.05853, 375.38104)(275.2582, 225.55)(276.2033, 9685.566)(258.19485, 722.90814)
<i>cis</i>-vaccenate	39676580	33131212	41592744	41543948	9423400	43498964	17510962	12378653	1	30176070	1	6096048	2081520	4578233	4391961	1	1	2707033	1	4993486	CPD-9247 [ C18 H33 O2, tgt=86.12, overall=86.12 ]	(281.24695, 76681.77)(282.25058, 13826.788)(263.23694, 7101.311)(264.24075, 891.0833)(285.26855, 381.8986)(287.274, 38.6)(266.25412, 2843.064)(269.2635, 293.365)(322.8291, 763.8561)(323.66092, 1507.648)(323.96652, 1501.8099)(324.2154, 557.72)(302.7689, 10035.878)(303.19858, 3215.25)(300.0872, 6944.917)(301.53845, 1141.0182)(303.62894, 5236.0884)(304.29965, 5433.265)(282.2779, 2926.5312)(306.97684…
carboxin	756382	735919	544335	505103	528290	782994	807761	705999	572830	465846	567171	659959	719548	653062	606725	721316	920853	786425	802266	796547	CPD0-1366 [ C12 H13 N O2 S, tgt=56.32, overall=56.32 ]	(236.56735, 649.03296)(238.32698, 814.75256)(238.072, 137.55)(219.0694, 288.29)(276.30746, 1153.8918)(277.03415, 361.93)(256.4165, 267.28467)(257.014, 62.45)(254.65242, 1569.3785)(255.09972, 1042.0189)(237.93405, 1423.2972)(259.2077, 2131.3345)(260.20422, 8374.756)(261.0573, 1442.8877)(262.0537, 790.56)(240.04558, 155.11284)(241.0395, 100.02)
ginsenoside Rd	432562	596610	168803	163377	188282	312277	337047	271153	234206	268716	255765	195543	128968	120289	1	143842	226926	241038	253428	187687	CPD-9249 [ C48 H82 O18, tgt=52.15, overall=52.15 ]	(986.5144, 513.6607)(987.5172, 168.535)(990.5252, 409.76)(971.67426, 745.96)(972.6725, 2058.976)(973.51715, 951.62506)(974.5203, 585.54)
1-&alpha;-linolenoyl-2-&alpha;-linolenoyl-phosphatidylcholine	368760	243199	314537	311006	185201	79913	194505	2366883	2206845	1995814	2546806	202072	1536783	263124	312528	1677904	235767	1730117	326423	562316	1-183-2-183-SN-GLYCEROL-PHOSPHOCHOLINE [ C44 H76 N O8 P, tgt=34.89, overall=34.89 ]	(778.73914, 7111.0615)(779.5402, 2470.993)(780.54706, 7232.9346)(764.5287, 1944.032)(780.55225, 14870.13)(784.5635, 4859.7935)(764.4521, 4099.8423)(765.44525, 2255.382)(765.5497, 1775.84)(821.9939, 343.355)(798.5756, 3247.7554)(799.9156, 2042.0234)(800.5794, 373.00668)(780.91455, 16786.133)(782.3524, 35088.297)(783.0696, 42650.086)(782.9079, 39451.594)(782.5704, 194866.14)(783.5732, 89744.66)
menaquinone-1	126296	169514	298904	327454	405676	1	330272	1	88652	114371	277578	334029	230975	157866	165374	293588	1	325813	373571	214282	CPD0-1367 [ C16 H16 O2, tgt=71.45, overall=71.45 ]	(242.92195, 2745.318)(225.20636, 608.2254)(226.36746, 802.2512)(227.1165, 270.98334)(223.93317, 751.94727)(225.91833, 2324.396)(226.1189, 279.91)(284.3348, 430.65002)(285.08466, 820.735)(266.07523, 1333.7563)(259.3498, 1467.332)(245.1559, 2348.61)(264.49518, 2330.523)(265.1137, 7088.9053)(245.76134, 929.81903)(246.09676, 273.61002)
&beta;-citraurin	1	1	1	203109	253792	363667	219333	321944	372680	269887	1	394945	4414880	3472741	4525462	6878344	8889137	795570	1	6804939	CPD-17216 [ C30H40O2, tgt= ]	(436.3098, 92.76)(419.31485, 38696.742)(420.3185, 13668.174)(421.32108, 2251.0642)(476.27542, 2774.2964)(477.27664, 655.1475)(457.5964, 919.8083)(453.34555, 2322.6492)(454.3507, 332.62668)(455.3455, 100.26)(434.6016, 8830.467)(434.55667, 4103.7266)(455.4956, 8072.2563)(456.2967, 1890.5249)(441.29858, 6567.412)(442.30167, 716.454)
L-mimosine	1	1	1	1	1	1	1	1	153123	1	126262	322351	264456	159125	286762	1	1	1	1	210693	AMINO-ETCETERA-PYRIDIN-1-YL-PROPANOATE [ C8H9N2O4, tgt= ]	(181.0498, 3626.9258)(185.0659, 3745.3)(197.08092, 11804.491)(198.08488, 913.84863)
puromycin	176089	121221	1	183579	214293	110974	1	128264	112239	231160	195977	178324	102126	99974	215220	1	1	158922	119910	106096	PUROMYCIN [ C22 H30 N7 O5, tgt=53.95, overall=53.95 ]	(476.2452, 1961.7665)(477.24896, 697.0575)(454.9118, 3536.9666)(456.22717, 1066.6464)(458.23428, 31115.133)(459.23505, 8783.168)(475.2482, 210.52)(476.2453, 3149.82)(477.2477, 597.55)(455.22314, 5353.34)(456.22662, 1220.6061)(472.2506, 1996.7074)(473.25436, 426.2282)(498.60776, 796.45184)(499.23065, 1824.6299)
(S)-norlaudanine	1	1	1	392958	562927	604948	1	544764	428630	1	435810	1	121757	289107	135662	1	1	302397	1	110753	CPD-15801 [ C19 H24 N O4, tgt=54.26, overall=54.26 ]	(333.18253, 639.57666)(333.5178, 754.145)(316.42712, 472.1975)(317.17987, 616.25)(370.1294, 148.41)(349.2035, 186.42)(332.30072, 1651.217)(331.19046, 1393.7032)(339.1591, 643.53625)
(20<i>R</i>,22<i>R</i>)-dihydroxycholesterol	1159479	1177386	834864	1	135425	1355917	1	1182864	1	1	1	1011471	243719	1	1	997326	286760	311754	1115569	1	20A-20B-DIHYDROXY-CHOLESTEROL [ C27 H46 O3, tgt=63.50, overall=63.50 ]	(440.57217, 3844.103)(440.3183, 140.26001)(445.1742, 8646.657)(447.34628, 6598.966)(401.34122, 2382.9773)(402.35214, 87.06)(420.3479, 2632.3374)(422.8544, 3217.4873)(440.9739, 19663.35)(441.72375, 6528.9165)(440.3938, 7373.02)(459.3099, 93.84)(423.07272, 5328.4927)(425.36755, 3097.035)(423.74167, 2886.43)(424.3299, 479.08377)(423.3801, 43.24)
2-<i>S</i>-cysteinyldopaquinone	328272	320160	242704	234396	178408	243774	291291	251376	168114	224475	190077	172659	211793	133918	201700	124650	202452	136705	1	160773	CPD-20261 [ C12 H14 N2 O6 S, tgt=64.27, overall=64.27 ]	(319.00565, 2835.0173)(319.98737, 349.84467)(296.64462, 713.408)(298.5477, 380.16998)(318.06387, 326.64667)(319.0617, 1944.26)(320.0659, 70.53)(355.52155, 126.009995)(357.0222, 181.49)(336.41885, 612.3336)(337.00775, 439.873)(338.0072, 140.85)(334.09183, 975.38043)(335.0945, 10197.716)(337.09164, 5908.995)(338.0924, 1325.37)(315.086, 1371.09)
5-<i>S</i>-cysteinyldopaquinone	328272	320160	242704	234396	178408	243774	291291	251376	168114	224475	190077	172659	211793	133918	201700	124650	202452	136705	1	160773	CPD-20262 [ C12 H14 N2 O6 S, tgt=64.27, overall=64.27 ]	(319.00565, 2835.0173)(319.98737, 349.84467)(296.64462, 713.408)(298.5477, 380.16998)(318.06387, 326.64667)(319.0617, 1944.26)(320.0659, 70.53)(355.52155, 126.009995)(357.0222, 181.49)(336.41885, 612.3336)(337.00775, 439.873)(338.0072, 140.85)(334.09183, 975.38043)(335.0945, 10197.716)(337.09164, 5908.995)(338.0924, 1325.37)(315.086, 1371.09)
16-epivellosimine	1	504657	1435105	1	632129	1703158	1	425588	1275089	520427	1	1	345429	394599	278558	335801	266066	201809	1	232226	16-EPIVELLOSIMINE [ C19 H20 N2 O, tgt=47.60, overall=47.60 ]	(292.15625, 14830.878)(293.1712, 6719.58)(294.1686, 684.02)(278.82538, 11468.648)(279.1654, 2597.07)(279.16495, 2846.38)(280.1738, 94.02)(315.0018, 1677.7699)(315.9949, 14198.827)(318.35712, 2281.687)(318.15372, 566.7833)(298.6405, 112.034996)
benzyl acetate	9276775	10970049	6126958	7398994	5896465	7428769	7927612	7048421	4342598	6127009	4967900	4684621	4832946	4783527	4100915	5848953	7602892	8085817	5255743	5094464	CPD-6501 [ C9 H10 O2, tgt=99.23, overall=99.23 ]	(151.07536, 147174.69)(152.07834, 15738.721)(153.08192, 660.589)(168.7046, 7647.0835)(169.35515, 776.80255)(153.10089, 3092.3577)(176.81798, 157.19499)(155.04613, 1103.4581)
S-adenosyl-1,8-diamino-3-thiooctane	3773361	2566835	1	2170317	2164847	1674551	1403283	1678416	1265653	770813	1981220	2117966	1816933	1502494	2340347	2487755	1991544	2325551	2502475	2876058	CPD0-1375 [ C18 H33 N7 O3 S, tgt=46.92, overall=46.92 ]	(448.19345, 78679.9)(449.1962, 16893.053)(450.1985, 2330.1125)
mono-<i>trans</i>, poly-<i>cis</i>-decaprenyl group	1	1	1	108996	1	1	1	1	1	130739	168221	288157	309268	284553	193189	163935	1	1	121815	1	MONOTRANS-CIS-DECAPRENYL-GROUP [ C50 H82, tgt= ]	(725.6097, 3702.2422)(726.6133, 2384.34)(727.61926, 1019.5522)(728.61743, 2001.092)
(<i>Z,Z</i>)-biliverdin-IX &alpha;	521777	1688705	378665	1567351	380845	442732	459084	401509	1316235	385975	1402975	459387	419983	408557	431205	280274	352505	419563	483561	262012	BILIVERDINE [ C33 H32 N4 O6, tgt=37.38, overall=37.38 ]	(584.2486, 260.08)(565.56836, 1059.0908)(566.236, 325.41666)(582.91486, 257.9)(566.57184, 1142.7783)(566.23584, 860.67)(600.40344, 2567.575)(601.28107, 1625.7666)(584.6732, 24002.527)(585.27136, 16170.431)(586.28015, 5602.7397)
6-formylpterin	563072	1560693	590211	1043574	574180	959064	671603	680089	671582	1047119	1	582320	197850	161437	181962	159347	185175	185673	169296	262336	CPD0-1471 [ C7 H5 N5 O2, tgt=58.10, overall=58.10 ]	(209.08098, 14852.564)(210.08449, 1446.5184)(211.0932, 105.74)
picolinate	864894	140277	167803	1	1	646895	636510	577040	206413	300214	894278	1266063	260854	383644	320095	246134	164198	254794	619544	273390	PICOLINATE [ C6 H4 N O2, tgt=84.35, overall=84.35 ]	(127.03725, 499.355)(109.0306, 135.72)(146.98065, 1821.0258)(143.73268, 3606.9229)(144.39957, 4334.9497)(126.055565, 986.9167)(149.02386, 76353.15)(150.02678, 5458.822)
methyl benzoate	663531	820138	2786940	2730475	2786820	737100	3194588	568893	618634	735064	2304208	640243	689596	2008961	729559	1036986	2018012	839338	441984	2110006	CPD-6441 [ C8 H8 O2, tgt=73.50, overall=73.50 ]	(138.40979, 57817.75)(140.86482, 193.256)(141.0658, 211.39)(121.05076, 148197.1)(122.05357, 8482.141)(123.05556, 29980.385)(140.06816, 4661.653)(141.06906, 826.455)(119.048676, 3383.7122)(179.60992, 677.4411)(181.0262, 189.22)(154.22932, 379.93997)(137.21194, 12130.199)(137.30145, 1280.8378)(143.0387, 1775.1635)
benzylbenzoate	925742	577881	423507	395476	1645550	503831	548043	455340	506100	516360	448293	652028	324480	346408	339883	337003	296248	372228	399370	407442	CPD-6443 [ C14 H12 O2, tgt=84.42, overall=84.42 ]	(214.0879, 147.7)(197.08252, 146.365)(198.59189, 204.11)(251.04675, 25137.746)(252.05057, 2924.3933)(253.0528, 753.525)(232.72583, 4217.226)(235.1325, 1966.1274)(217.12099, 5634.9673)(237.07834, 617.62646)
4-guanidinobutyraldehyde	476405	477065	692163	502592	491378	1	501045	390138	492282	490323	1	1	326604	315518	1	1	1	1	1	1	CPD-825 [ C5 H12 N3 O, tgt=74.43, overall=74.43 ]	(114.09202, 6267.774)(170.0659, 71.63)(149.13226, 3292.8655)(150.13528, 289.55856)(130.12263, 14200.824)(131.12576, 607.99005)(139.08476, 1347.2733)
geranial	1	1	1	1	1	173333	212409	112439	132243	1	179476	1	198005	1	217903	241280	209456	323380	197964	267238	GERANIAL [ C10 H16 O, tgt=68.35, overall=68.35 ]	(154.12393, 4522.685)(155.12686, 613.9)(153.1276, 1158.7374)(135.11656, 7792.0137)(191.08102, 652.595)(173.07109, 8373.405)(174.07507, 711.275)(155.15396, 11515.168)(156.1573, 606.25665)(157.10027, 1695.6586)(158.09604, 283.1)
9H-purine-2,6,8-triol	854211	959705	980719	997780	1028376	872737	926899	877255	750966	767258	996859	1	703932	685626	823584	673292	559071	619252	525383	605302	CPD-15332 [ C5 H4 N4 O3, tgt=58.36, overall=58.36 ]	(169.86284, 274.42917)(193.9826, 223.53)(187.06392, 3797.2825)(168.05075, 46649.504)(169.05264, 9727.346)(170.04826, 5746.16)
hyperxanthone E	1	1	202830	169446	1	183931	189441	1	1	1	254223	1	207910	1	138564	1	1	1	1	1	CPD-14997 [ C18 H15 O6, tgt=53.23, overall=53.23 ]	(327.7566, 801.5117)(309.50522, 2042.85)(313.0885, 969.36334)(314.0924, 2026.46)(330.7653, 485.01334)(329.0837, 148.83)(312.09222, 2782.8926)(313.09506, 228.50249)(314.09128, 2177.7334)(315.09418, 164.02)(346.1267, 66.740005)(327.10773, 565.4)(353.42062, 388.74)(354.0849, 2515.655)(335.7405, 509.6367)
dalcochinin-8'-O-&beta;-glucoside	280836	354808	432193	373855	282923	474838	367095	337448	295306	191867	224127	243816	353777	257968	165137	424616	431357	591410	441415	440621	CPD-9677 [ C29 H34 O12, tgt=23.20, overall=23.20 ]	(614.9791, 141552.53)(616.5782, 275260.3)(617.58057, 96299.75)(618.5828, 17705.854)(619.1839, 3800.8733)
trichloroethanol glucoside	326931	295516	248806	238997	251836	270859	247604	288371	172220	230361	248850	167959	149728	127472	207582	1	1	1	1	98636	CPD-9676 [ C8 H13 Cl3 O6, tgt=64.93, overall=64.93 ]	(309.97464, 2972.514)(310.9773, 1099.4166)(293.30188, 460.44333)(295.46115, 319.585)(297.96326, 219.48502)(315.15836, 786.27545)(317.4759, 645.105)(293.82043, 315.4469)(296.4738, 246.9775)(295.9715, 165.28)(354.62268, 4100.4956)(355.62274, 2607.8188)(356.62036, 2765.9634)(357.62, 1349.6726)(358.5751, 744.51996)(358.9312, 617.975)(341.69485, 654.2907)(341.9243, 1166.06)(330.00558, 2139.0444)(332.0…
2-methyl-6-geranylgeranyl-1,4-benzoquinol	17899304	20702334	9677693	14486253	10738350	12453523	16938972	13437338	12163757	8501673	11730074	58780708	53403396	50127156	56377520	23387488	31481532	36063040	30957432	21259048	CPD-11712 [ C27 H40 O2, tgt=98.39, overall=98.39 ]	(418.26016, 1235.735)(379.2995, 338.46)(414.3369, 813232.1)(415.33966, 228989.17)(416.34213, 34862.43)(417.3456, 3539.5637)(435.9412, 640.02496)(436.27594, 156.36499)(397.30942, 1195.1322)(398.31195, 216.38)(405.29874, 1243.6963)(396.5268, 5982.678)(397.32785, 7233.0327)(398.32956, 813.00256)
<i>N</i>-debenzoyl-(3'-<i>RS</i>)-2'-deoxytaxol	246543	249533	337300	179657	229733	194075	211890	169000	313595	180408	143477	335388	285743	219064	354775	372698	425898	480242	245555	216643	CPD-12845 [ C40 H48 N O12, tgt=58.32, overall=58.32 ]	(716.30615, 1213.8835)(717.3078, 800.41)(717.3092, 1482.0221)(718.3039, 1871.4)(778.301, 144.94)(755.2934, 376.37216)(756.8684, 462.41998)(740.1127, 163.39001)(758.249, 280.66473)(759.14056, 223.44334)(740.00305, 669.86145)(741.1529, 375.58954)(742.42834, 316.36313)(743.69324, 592.73303)(744.6937, 678.7893)(745.3077, 423.91498)
papaverine	121611	1	1	1	1	198650	148861	197111	114364	176445	216526	195451	184270	171042	114058	1	1	1	1	1	CPD-15742 [ C20 H21 N O4, tgt=57.12, overall=57.12 ]	(344.1556, 2316.1467)(345.16614, 210.37334)(322.81534, 749.76337)(383.1139, 702.15)(365.1055, 116424.99)(366.10876, 14928.979)(364.1391, 231.41249)(347.13452, 216.46498)(348.1408, 156.96)
(<i>S</i>)-laudanosine	571028	653012	256184	256455	232047	273296	2925490	1	4649764	1231913	1116274	1579140	1086845	928821	1212507	441021	270676	291124	246883	655887	CPD-15741 [ C21 H28 N O4, tgt=90.38, overall=90.38 ]	(358.48163, 872.9189)(363.2186, 1490.86)(344.20642, 97.9725)(359.20453, 1576.1748)(344.2076, 145.86333)(378.2415, 1293.7588)(379.55844, 4221.0015)(380.4796, 3105.1277)(381.2459, 814.4512)(358.2268, 35519.51)(359.77097, 4810.7407)(360.23413, 1192.2439)(384.6226, 464.63055)(385.19962, 881.0854)
3-hydroxy-4h-pyrid-4-one	344296	314848	232511	212691	189115	346004	358530	193094	279788	288864	160100	370626	171023	177984	146091	158254	1	313165	1	151751	3-HYDROXY-4H-PYRID-4-ONE [ C5 H5 N O2, tgt=66.05, overall=66.05 ]	(114.20462, 9543.486)(115.04007, 512.2342)(115.0395, 488.33)(113.932335, 9151.832)(114.04413, 650.24335)(155.0017, 42.35)(133.0754, 41.05)(111.38938, 2777.6187)(136.0255, 88.745)(119.0167, 71.25)
5-formamido-1-(5-phospho-D-ribosyl)-imidazole-4-carboxamide	591771	922593	244325	304669	168526	1167919	1826563	1386221	1340592	924479	216077	348191	711623	322930	240562	197571	650741	1167570	512128	463606	PHOSPHORIBOSYL-FORMAMIDO-CARBOXAMIDE [ C10 H13 N4 O9 P, tgt=91.79, overall=91.79 ]	(365.03995, 943.49854)(407.0131, 280.37)(384.9984, 165.22)(383.07986, 22379.646)(384.08273, 2606.6414)(385.08655, 762.63446)(391.0445, 2341.9321)(392.0477, 446.02997)(371.0306, 988.6233)
xanthosine	617580	1	1356370	1360926	1354794	1468173	1	1415527	1338794	1360045	471573	554941	1503920	1482611	577257	1571583	1608330	1662386	1674756	1656000	XANTHOSINE [ C10 H12 N4 O6, tgt=85.64, overall=85.64 ]	(285.07776, 26315.277)(286.0811, 3009.7915)(287.08362, 122.604996)(267.06726, 11529.821)(268.06943, 2221.298)(289.0917, 5800.857)(290.0952, 137.00601)(270.96985, 1840.3557)(271.74817, 823.0066)(272.0818, 104.14)(311.07422, 10312.351)(312.07776, 1369.7295)(293.06427, 1220.8013)
7,8-dihydroberberine	1	1	1	1	1	633472	1299987	989934	1	1	1	1	912487	1	1	934123	1726799	2241015	1462655	712114	CPD-16870 [ C20 H19 N O4, tgt=34.93, overall=34.93 ]	(379.54166, 1780.2888)(380.54462, 2128.0276)(381.09833, 5974.552)(382.1018, 830.435)
sterculate	11492914	7949482	5872068	5871802	10137112	6402553	6788675	6111353	6566796	6239727	25725348	6095685	41944696	19680988	23918820	27184336	21270112	26543232	6071681	29419766	STERCULATE [ C19 H33 O2, tgt=98.25, overall=98.25 ]	(293.2478, 562996.1)(294.25104, 116090.81)(295.2552, 13349.451)(296.25732, 1611.9609)(275.5099, 1584.9219)(277.2501, 992.909)(278.2475, 772.58997)(334.0157, 213.146)(314.19824, 221.20453)(319.44827, 2790.6792)
2-hydroxy-5-oxoproline	4167274	3948684	3755266	3676147	3679220	4070209	4051651	3914890	3307778	3599131	3785285	2768827	3237627	3371887	3947129	3270414	2880403	2887607	2483749	2977169	CPD-16876 [ C5 H6 N O4, tgt=34.48, overall=34.48 ]	(145.56436, 5622.248)(146.0358, 1592.62)(128.02467, 41024.91)(131.03728, 3235.1025)(169.99014, 1539.04)(166.07048, 1704.9265)(167.07332, 538.9625)(148.06024, 1895.3398)
L-cycloserine	998930	946554	573587	562209	495242	936074	1060177	767624	758882	606570	635390	836186	922708	693201	728383	1266453	1042370	1362759	1164742	964830	CPD-2483 [ C3 H7 N2 O2, tgt=80.38, overall=80.38 ]	(104.05788, 1516.9309)(121.08394, 19771.5)(122.09309, 375.56454)(103.0754, 136.59)(130.7992, 2376.6545)(131.0493, 3593.1519)
(<i>S</i>)-tetrahydropalmatine	537440	1	272483	1	187030	1	1	1167285	1010840	857627	1	396485	749812	359114	266767	258990	699868	1162560	1	1	TETRAHYDROPALMATINE [ C21 H25 N O4, tgt=54.73, overall=54.73 ]	(337.36618, 708.072)(338.1796, 499.84)(359.19946, 407.25)(338.1781, 492.46)(398.8363, 18230.42)(400.06985, 4760.837)(400.1478, 3835.7)(373.75406, 976.35156)(375.97348, 968.85004)(361.49228, 751.83)
indoxyl	1278128	1497071	1123869	680579	1043953	1165011	1208056	1100898	1028064	1165608	1	1147684	957856	1102806	894544	1249124	1351030	1208987	1282285	1171509	INDOXYL [ C8 H7 N O, tgt=80.16, overall=80.16 ]	(133.99925, 162504.12)(115.040405, 1229.39)(116.048, 292.24)(134.06064, 6628.4907)(135.06665, 679.43005)(119.86058, 3625.5977)(121.06317, 4591.22)(177.0242, 47.72)(153.63268, 1172.6454)(133.95473, 1314.8688)(136.08646, 1685.41)(156.04234, 6176.975)(157.04466, 306.28732)(158.04129, 520.453)(140.80399, 725.5559)
D-threonine	13137781	16526862	12920055	9687857	9481985	13334671	15631289	14940641	12786870	14438925	13631773	13170023	13145528	11217547	13163329	11539336	12813891	8240942	7757051	9031305	D-THREONINE [ C4 H9 N O3, tgt=86.05, overall=86.05 ]	(119.058556, 368.96335)(120.06543, 2098.8718)(102.05518, 35479.484)(103.058495, 1667.5381)(104.053, 275.32)(159.02249, 261.1975)(143.54172, 828.11316)(145.01735, 456.85)(139.0966, 724.37335)(141.1028, 1564.3)(123.091125, 1557.9042)(146.0544, 106.15)
3-(phosphonoacetylamido)-L-alanine	1	1	239119	1	239844	268630	387549	1	1	251636	260158	1	261586	269496	273681	203918	121834	129691	122052	111022	CPD0-1454 [ C5 H10 N2 O6 P, tgt=42.11, overall=42.11 ]	(225.0237, 212.47)(207.01462, 7499.6343)(208.0164, 266.91)(209.01147, 584.62335)(231.04578, 299.808)(209.026, 187.1475)(250.98795, 57030.99)(251.99023, 1953.8324)(227.43951, 184.63385)(228.89223, 1433.3351)(230.06366, 265.49)(253.02893, 863.38605)(235.0209, 742.69)
3-methoxy-4',5-dihydroxy-<i>trans</i>-stilbene	170493	444396	1	1	1	108250	131504	132781	169457	1	122996	121955	114801	229853	121437	366652	372247	451058	351977	355163	CPD-12871 [ C15 H14 O3, tgt=49.54, overall=49.54 ]	(226.08823, 1012.68445)(227.5924, 444.13)(245.30968, 1965.4781)(229.90298, 49191.434)(230.1028, 102568.83)(285.49216, 600.7114)(285.56372, 623.16504)(261.38116, 2045.7513)(263.47174, 1423.7198)(245.62585, 11886.579)(247.1304, 17522.836)(270.1011, 333.27)(252.08768, 430.0578)
1-(3,4-dihydroxyphenyl)-3-(2,4,6-trihydroxyphenyl)propane-1,3-dione	902883	843581	772470	806156	858901	802176	762869	787380	607995	763809	706002	568278	458295	454884	548507	352677	320130	342918	297983	374224	CPD-15077 [ C15 H11 O7, tgt=75.91, overall=75.91 ]	(330.05066, 195.34)(286.04523, 10720.621)(287.04642, 2299.6218)(288.04425, 724.14)(323.0918, 268.2175)(309.07446, 587.86)(309.0329, 1012.7543)(310.03387, 269.94003)(303.0767, 13716.932)(304.07843, 4514.1284)
4&alpha;-formyl,4&beta;,14&alpha;-dimethyl-9&beta;,19-cyclo-5&alpha;-ergost-24(24<sup>1</sup>)-en-3&beta;-ol	6262816	1	1	6168821	6028073	6871558	1	6370568	6456947	6436974	7585185	4873163	4424453	1	1	4939088	4657695	5450808	4953834	5357638	CPD-12866 [ C31 H50 O2, tgt=81.82, overall=81.82 ]	(475.33755, 329.065)(479.24356, 4721.4136)(438.37805, 128196.21)(439.38104, 31570.594)(440.38385, 5710.92)(441.728, 3311.0354)(442.39432, 1156.5817)(496.06952, 139995.7)(497.21796, 71955.26)(498.2205, 13870.609)(499.01416, 3412.4734)(499.3483, 1114.04)(461.82977, 1873.2639)(463.908, 2450.4426)(464.80298, 2282.3398)(465.37796, 2026.0824)(458.08084, 478.12332)(459.4209, 70.83)
1-phenyl-3-(2,4,6-trihydroxyphenyl)propane-1,3-dione	467721	1	398843	416160	416012	431814	1	428442	1	1	1	407146	429124	120156	1	487376	503305	489155	509976	488228	CPD-15078 [ C15 H12 O5, tgt=63.13, overall=63.13 ]	(258.06473, 124.590004)(273.0772, 831.89215)(255.06714, 11876.509)(256.07022, 1130.1593)(257.0735, 99.253334)
D-glutamate	1459159	291377	1172776	991688	1196272	2665085	2840792	1922626	2180490	1980589	2755572	2319347	2334483	2129555	1831852	1639387	1779950	1372217	1210715	1951859	D-GLT [ C5 H8 N O4, tgt=86.75, overall=86.75 ]	(147.40309, 791.44055)(150.05551, 2039.5675)(128.81549, 8084.0215)(130.0407, 1225.84)(150.53078, 1417.4775)(133.05066, 1660.6348)(190.01268, 994.4011)(167.99916, 839.7099)(168.42206, 1822.4755)(169.08875, 3299.2366)(150.07742, 57544.273)(151.07982, 10145.396)(170.08923, 381.39948)(170.0297, 100.59)
(<i>Z</i>)-6'-hydroxyferulate	1	1	1	1	1	1	132333	1	1	1	1	128861	159083	165718	178019	426294	244589	507652	320130	371353	CPD-15076 [ C10 H9 O5, tgt= ]	(227.07947, 13993.927)(228.0828, 1304.68)(213.0766, 152.68)
(<i>E</i>)-6'-hydroxyferulate	1	1	1	1	1	1	132333	1	1	1	1	128861	159083	165718	178019	426294	244589	507652	320130	371353	CPD-15073 [ C10 H9 O5, tgt= ]	(227.07947, 13993.927)(228.0828, 1304.68)(213.0766, 152.68)
(S)-coclaurine	8980299	9465188	1062189	2730015	7944144	1	1	1	1	1	1	1	2936973	870114	990056	1056828	1063155	1257419	1	1053171	S-COCLAURINE [ C17 H20 N O3, tgt=47.38, overall=47.38 ]	(307.1009, 306.58002)(269.1391, 1316.5249)(291.15732, 146.04333)(306.93918, 2753.0652)(308.1881, 554.0062)(288.51022, 1249.4751)(289.17908, 1470.79)
allicin	733757	612717	1	1	584849	1	534631	578331	1	554935	1	408674	443526	454378	609790	428150	453660	403596	432228	438662	CPD-9275 [ C6 H10 O S2, tgt=58.47, overall=58.47 ]	(167.0129, 211.22)(186.04393, 213.225)(167.0344, 203.6)(167.999, 1926.5806)(169.99506, 546.04114)
triethanolamine	4948137	4584295	1766764	1821519	1722803	6689804	7778402	4108311	5664424	3217637	5052217	5399819	5552958	4339694	3814747	6811895	4736499	7262560	6108909	5576951	CPD0-2459 [ C6 H16 N O3, tgt=99.77, overall=99.77 ]	(153.52116, 294.584)(132.1021, 129009.61)(133.10515, 9451.26)(134.1024, 1606.1216)(155.1276, 394.12)(189.07385, 3524.7566)(171.0673, 1854.44)(172.0633, 446.36)(156.34448, 244.51126)
diacetyl	613149	771939	826306	788086	871694	545482	510869	507594	440181	391892	495578	391946	537402	440945	449148	380275	444951	447893	414055	389026	DIACETYL [ C4 H6 O2, tgt=82.31, overall=82.31 ]	(128.0013, 290.725)(104.07097, 11679.376)(105.07312, 552.58215)(113.035385, 7248.9326)
methiin	498920	638456	211827	1	600259	466930	462442	391690	455391	532329	556586	337217	342733	357851	327619	379009	304806	350954	325870	330500	CPD-9277 [ C4 H9 N O3 S, tgt=64.37, overall=64.37 ]	(151.0292, 5276.755)(152.03116, 59.405)(152.03691, 2607.3179)(153.03337, 3138.0337)(136.7934, 2549.1018)(138.56178, 1373.7773)(139.0294, 607.51)(192.99348, 494.63403)(170.06589, 26081.37)(172.06349, 4085.911)(152.05664, 8862.405)(154.0511, 109.43)(156.27739, 1090.5908)(157.01822, 233.552)
2-hydroxyeriodictyol	606456	550037	543839	554855	562178	530678	521444	509630	397772	491472	1	399111	271391	246249	301589	190546	175686	194587	169974	203403	CPD-15079 [ C15 H12 O7, tgt=57.21, overall=57.21 ]	(286.0452, 8785.094)(287.04642, 1877.7395)(288.0442, 555.8789)(307.71225, 1552.4535)(309.74405, 1522.3267)(310.0768, 2073.36)(289.60754, 538.4582)(290.86627, 1494.362)(291.0678, 1105.17)(323.00443, 720.0891)(304.0785, 4295.7026)(330.0572, 699.81)(309.0347, 992.16113)(310.03372, 206.905)
3-deoxy-&alpha;-D-<i>manno</i>-2-octulosonate	766011	942703	875014	823773	786865	684022	799611	693549	702110	644708	702567	683269	597180	575169	581718	561412	629904	616790	606535	617662	KDO [ C8 H13 O8, tgt=56.06, overall=56.06 ]	(241.07178, 592.8108)(224.05945, 774.55505)(240.00195, 699.65717)(282.0318, 268.46)(262.7495, 789.94934)(255.0986, 7173.99)(238.89107, 337.82797)(260.3037, 26192.176)(261.11215, 3885.6865)(262.0523, 2293.436)
geranylfarnesyl diphosphate	1494813	23573092	11814348	15710601	13494286	14301881	1546923	13732021	12228087	9826036	15261790	12739421	12014173	1	10512113	7359785	7215578	50678880	9133036	4767679	ALL-TRANS-PENTAPRENYL-DIPHOSPHATE [ C25 H41 O7 P2, tgt=38.91, overall=38.91 ]	(499.2333, 108.32)(520.7573, 166.38501)(499.2353, 590.6)(537.5362, 121360.234)(538.5003, 14373.548)(539.281, 1606.6721)(540.2222, 249.06)(522.213, 803.6116)(523.2157, 119.315994)
4&alpha;-methyl-5&alpha;-cholesta-7,24-dien-3&beta;-ol	20926178	1	1	1	1	1	43975728	24328544	3311440	10134915	1	1	34780736	2979601	1	5762732	1	1	1	15316151	CPD-12860 [ C28 H46 O, tgt=47.62, overall=47.62 ]	(399.69058, 2672.6067)(400.3636, 787.21)(383.35315, 238.20401)(383.35873, 394.43997)(443.08145, 1282.2625)(443.3336, 2565.65)(421.40237, 1049.5537)(403.391, 89.4875)(424.6403, 315.43)(426.35977, 842.88995)(406.08957, 737.41504)(407.34647, 1903.9099)
cumene hydroperoxide	148872	573083	299052	132111	198876	145793	1388271	210770	235796	166645	307741	1	195935	194050	1	4782942	1915433	2020390	2458717	1	CPD0-1449 [ C9 H12 O2, tgt=81.78, overall=81.78 ]	(157.09633, 371.575)(134.07138, 78572.8)(135.07588, 6810.186)(153.16867, 1407.2501)(154.09613, 221.7225)(135.08089, 2682.218)(170.11804, 5375.456)(171.11433, 520.3329)(172.1088, 565.98)(152.10818, 1176.1492)(179.80174, 8363.21)(180.08841, 12773.85)
acetoacetate	1	159090	163211	151535	149586	149534	143586	143530	159986	1	131633	108239	104011	99704	1	1	1	1	1	1	3-KETOBUTYRATE [ C4 H5 O3, tgt= ]	(139.98793, 5137.6304)(140.99657, 503.88583)(119.0583, 230.32)(128.0238, 42822.7)
2,5,7-trihydroxyflavanone	424215	505483	249638	398024	314422	488470	594129	489315	409199	298115	321996	243930	304233	235765	293292	194342	286404	306334	255055	1	CPD-15080 [ C15 H11 O5, tgt=59.19, overall=59.19 ]	(274.35565, 652.8565)(275.40552, 845.06256)(276.0712, 143.66)(258.06348, 286.77002)(274.73904, 1378.5299)(275.0739, 1976.99)(314.78195, 2433.3518)(315.70117, 754.8933)(293.01413, 2816.7375)(297.13345, 2070.7979)(298.02585, 187.36665)(289.37195, 2147.095)(290.09552, 161.414)(271.87692, 1837.7076)(298.0648, 4619.06)(279.04843, 3721.3992)(280.92508, 130.27249)
ethiin	2335452	1	2387273	2344233	2415960	2321816	2175996	1	2295589	2325857	1	1633726	1336794	1405026	1405412	1345981	1419394	1377682	1389030	1484034	CPD-9280 [ C5 H11 N O3 S, tgt=77.60, overall=77.60 ]	(151.035, 728.76624)(168.05145, 800.6065)(169.0512, 844.62)(183.07803, 40014.344)(184.08084, 3063.8945)(185.08243, 149.09467)
isoguanine	10464382	11704991	6771409	1	6382778	8196108	8201555	1	5026150	6303785	5441812	1	3005305	1	1	6826586	8309141	8811080	5650290	5590522	CPD0-2461 [ C5 H5 N5 O, tgt=84.79, overall=84.79 ]	(135.87645, 3144.133)(137.0454, 4794.88)(152.05663, 25812.287)(153.05981, 1600.7186)(139.0521, 351.72235)(156.07707, 266.87)
phaselate	331356	350878	195161	206284	216945	363501	392809	345830	320815	295489	260036	194808	210280	162516	208416	106823	186556	158295	139320	157535	CPD-11724 [ C13 H10 O8, tgt=94.82, overall=94.82 ]	(294.03748, 6754.8467)(295.03976, 731.9844)(277.03458, 1254.3152)(336.47208, 342.08734)(338.0072, 161.74666)(316.09064, 800.6876)(318.99738, 3296.1646)(295.0625, 3127.2712)(296.41736, 49000.152)(297.62515, 4541.965)(299.0691, 355.17)
&beta;-D-mannopyranose 6-phosphate	748593	711231	542674	567799	591631	705207	668864	664702	494482	552166	632494	486821	570949	592112	788741	537553	489031	530375	419129	561875	CPD-15711 [ C6 H11 O9 P, tgt=47.71, overall=47.71 ]	(258.57043, 228.06888)(241.00484, 27721.535)(242.15552, 10097.563)(245.0183, 7802.666)(262.18988, 369.54263)(263.0313, 996.82135)(302.987, 129.55)(278.9657, 311.7078)(276.04858, 695.735)(263.05212, 443.97668)
laurate	640051	643317	693597	715446	810199	835964	682542	671062	640789	692139	914136	1334614	1129303	1123356	1116606	1165754	1061232	1053732	1108627	1003586	DODECANOATE [ C12 H23 O2, tgt=78.90, overall=78.90 ]	(199.16934, 26966.959)(200.17241, 3581.222)(201.16516, 744.1795)(181.15892, 1326.673)(243.1372, 101.5)(224.12553, 2232.0266)(225.62979, 524.35004)(226.1334, 1125.64)(219.21062, 1243.6426)(226.71869, 3030.5735)(208.1574, 152.225)
methylsuccinate	3440822	3113761	2586747	2914896	2508200	4396263	3932882	3681825	1259655	3056086	4616060	3015397	4231148	4456977	3123489	3865568	6860084	2747247	2287085	5001122	CPD-2461 [ C5 H6 O4, tgt=87.34, overall=87.34 ]	(133.1236, 2324.1292)(115.56917, 144.79384)(150.97781, 128.01599)(148.06064, 12563.112)(149.06107, 2415.0522)(130.04996, 106828.48)(131.05339, 6239.3877)(132.0559, 302.47748)(155.01903, 429.5429)(156.0221, 94.41)
<i>aldehydo</i>-D-xylose	2939368	3568122	1	1	2288993	2528998	3000573	2348913	2101619	1842740	1648328	1464730	1607586	1381387	1590129	1	1	919001	1965292	1808114	CPD-15377 [ C5 H10 O5, tgt=87.01, overall=87.01 ]	(152.05663, 23824.184)(153.05984, 1562.4061)(151.0584, 3719.4148)(168.0883, 4181.782)(169.09189, 176.265)(152.65305, 2779.767)
methyl &beta;-D-glucoside	4920866	4576671	4254926	3840521	3591901	5044094	5443306	5081715	5121397	4486347	3091800	4520416	5088753	4183665	4077380	4225648	6789395	6741126	6867266	5902716	CPD-3570 [ C7 H14 O6, tgt=89.83, overall=89.83 ]	(195.28294, 240.73996)(197.03246, 383.59763)(198.09422, 1112.0592)(200.09943, 89.81125)(177.07565, 1061.1788)(233.04263, 8225.789)(234.047, 129.60333)(235.0415, 121.37)(215.77332, 1207.6381)(216.1247, 1498.0332)(195.1051, 110.69375)(217.06877, 84248.805)(218.77144, 3454.0063)(219.07135, 647.55835)
prenyl diphosphate	425076	398880	386901	373219	385899	535290	500598	581385	422555	476811	414640	445144	451619	460504	607930	429021	369559	269687	219910	390886	CPD-4211 [ C5 H9 O7 P2, tgt=38.31, overall=38.31 ]	(227.986, 1513.2522)(286.95605, 721.03)(263.933, 317.21414)(243.60474, 6369.0205)(244.00269, 1298.9565)(270.98224, 262.65817)
<i>trans</i>-zeatin	1583291	1381633	1	1	1	1558460	1535092	1	1062698	799748	1049347	1	1165828	1	1262778	1655495	1688799	1	1540858	1620983	CPD-4210 [ C10 H13 N5 O, tgt=78.07, overall=78.07 ]	(221.1182, 24410.062)(222.11687, 7705.832)(203.10788, 4348.829)(220.11803, 45978.066)(221.11937, 9551.38)(222.11426, 6546.957)(223.11617, 298.93997)(202.10777, 3493.558)(203.1089, 857.55)(258.0743, 134.94)(238.14647, 452.69995)(219.1381, 3891.0073)(242.10013, 12189.16)(243.10341, 1125.5145)
L-threonine	13137781	16526862	12920055	9687857	9481985	13334671	15631289	14940641	12786870	14438925	13631773	13170023	13145528	11217547	13163329	11539336	12813891	8240942	7757051	9031305	THR [ C4 H9 N O3, tgt=86.05, overall=86.05 ]	(119.058556, 368.96335)(120.06543, 2098.8718)(102.05518, 35479.484)(103.058495, 1667.5381)(104.053, 275.32)(159.02249, 261.1975)(143.54172, 828.11316)(145.01735, 456.85)(139.0966, 724.37335)(141.1028, 1564.3)(123.091125, 1557.9042)(146.0544, 106.15)
diimidotriphosphate	156491	480015	509120	443195	398451	352119	358470	287364	386767	263951	485619	252575	222491	229319	116711	128059	130583	97345	88222	88292	CPD0-1438 [ H7 N2 O8 P3, tgt=46.73, overall=46.73 ]	(255.9394, 14703.075)(256.93997, 3221.79)(273.9714, 696.65)(265.9296, 207.22)
L-sorbosone	1	1	1	1	1	199314	1	172275	157140	117768	1	1	243296	184053	1	1	1	1	1	1	L-SORBOSONE [ C6 H10 O6, tgt=81.79, overall=81.79 ]	(165.05545, 2731.935)(205.00806, 3070.5066)(182.08156, 3429.4001)(201.03876, 3503.405)(183.02625, 6279.443)(184.0281, 374.96002)
5,6,7,8-tetrahydrofolate	186949	1	1	1	1	222714	344062	151916	101725	170862	1	1	199565	163685	1	198172	748572	851516	231198	238370	THF [ C19 H21 N7 O6, tgt=50.89, overall=50.89 ]	(425.14124, 9289.851)(426.14465, 1400.5278)(427.14615, 479.64)(467.11478, 129.77333)(463.9632, 1014.89703)(464.19296, 3791.423)(465.19614, 527.81665)(446.0011, 525.6473)(446.1821, 2561.575)(447.18597, 332.08002)(469.14856, 780.535)(451.13806, 446.625)
castanospermine	375073	1683916	165321	542766	1	281578	1	378753	329118	134956	298317	558288	1016710	1167106	1051484	1747027	1653892	1236312	1569596	1280420	CPD-14609 [ C8 H16 N O4, tgt=92.76, overall=92.76 ]	(192.11288, 9831.95)(172.09764, 15612.699)(173.09717, 2165.38)(193.56622, 2562.29)(176.36226, 118.770004)(177.1125, 72.72)(232.0735, 322.64)(216.95691, 70374.07)(217.0691, 69730.88)(212.15022, 1808.18)(192.08209, 6855.0366)(192.85115, 2429.7114)(216.21622, 1594.3481)(196.47992, 12276.948)(198.84702, 661.0537)(200.101, 65.76)
<i>aldehydo</i>-D-glucose	2312143	2841606	1301552	1462210	1400268	3534793	3977106	4176980	1	1	1	3784072	10508922	7971951	7297685	3278783	5530548	3886325	1	4781176	CPD-15374 [ C6 H12 O6, tgt=96.04, overall=96.04 ]	(182.44312, 3720.558)(183.62682, 4372.573)(184.0736, 11341.47)(182.79063, 1862.7786)(163.05998, 2690.1306)(219.02681, 50073.734)(220.02988, 3082.6904)(221.0251, 3870.1226)(199.2242, 2810.9324)(199.8575, 1141.1375)(180.08661, 4021.6438)(181.09398, 133.49376)(203.05289, 84228.36)(204.05634, 5751.175)(205.05472, 277.07712)
methylchavicol	183138	161710	163316	125408	1	1	1	138521	1	397776	245337	1	305210	1	294527	1	228429	1	1	1	CPD-6484 [ C10 H12 O, tgt=80.77, overall=80.77 ]	(148.08746, 593.0522)(149.09595, 10649.533)(150.0995, 1269.988)(131.08463, 3288.6528)(168.12758, 2216.9124)(171.13846, 292.115)(148.61497, 2064.013)(154.50076, 248.19142)(157.0832, 309.7)
<i>aldehydo</i>-D-mannose	2312143	2841606	1301552	1462210	1400268	3534793	3977106	4176980	1	1	1	3784072	10508922	7971951	7297685	3278783	5530548	3886325	1	4781176	CPD-15373 [ C6 H12 O6, tgt=96.04, overall=96.04 ]	(182.44312, 3720.558)(183.62682, 4372.573)(184.0736, 11341.47)(182.79063, 1862.7786)(163.05998, 2690.1306)(219.02681, 50073.734)(220.02988, 3082.6904)(221.0251, 3870.1226)(199.2242, 2810.9324)(199.8575, 1141.1375)(180.08661, 4021.6438)(181.09398, 133.49376)(203.05289, 84228.36)(204.05634, 5751.175)(205.05472, 277.07712)
eugenol	712077	703493	757816	775746	882226	4465196	5006547	4797078	4568067	4223689	4422171	767602	8825763	6308055	6554443	4675659	6073890	5493485	7106224	5683029	CPD-6481 [ C10 H12 O2, tgt=71.38, overall=71.38 ]	(166.75548, 32313.193)(167.52022, 6118.6177)(168.42754, 286.0533)(169.09822, 952.1267)(147.07693, 29642.588)(148.07898, 1559.5271)(151.0876, 153.32333)(165.59314, 216.26166)(148.58626, 207.13835)(207.05107, 371.7544)(186.03311, 642.39)(186.129, 166.01)(165.29977, 833.3601)(166.11441, 350.7925)(189.0782, 4383.8)(190.75127, 1404.9615)(192.08836, 3753.2168)(170.06589, 21989.33)(171.06793, 3626.0796)…
methyleugenol	2216963	2127488	2145512	1913473	1948171	2007604	1837656	2011018	1878239	1	3072150	1681647	1603789	1365426	1411480	1289409	1278330	1288829	1496799	1656304	CPD-6482 [ C11 H14 O2, tgt=88.91, overall=88.91 ]	(180.10608, 495.26334)(163.09796, 2889.8984)(165.10268, 270.528)(179.22571, 1537.697)(180.1078, 219.12)(161.37054, 11150.997)(162.10284, 2819.97)(205.06033, 124.24777)(199.141, 725.57245)(178.12297, 3291.8113)(183.07805, 45650.67)(184.08092, 3340.6753)(185.08249, 179.255)
chavicol	3793574	1048675	1284358	1	733206	1111385	2021787	2111932	1407651	1688337	1581983	7672755	430818	527198	447851	590734	310902	761650	1505612	1410770	CPD-6483 [ C9 H10 O, tgt=70.40, overall=70.40 ]	(137.90065, 939.25726)(118.0675, 286.98)(135.16473, 1076.7167)(117.069, 364.94)(174.0393, 658.80646)(159.39447, 913.1182)(152.60997, 437.56998)(136.3046, 1178.8047)(161.81264, 17756.053)(158.062, 280.75)(139.05109, 43427.49)(140.0543, 3380.749)(141.0578, 226.33)
2-vinyl-[4H]-1,3-dithin	551802	1	1	1	1	1	1	408436	1	1	1	1	305643	317460	422452	379144	342208	293838	343305	310009	CPD-9295 [ C6 H8 S2, tgt=58.47, overall=58.47 ]	(167.03394, 162.85)(167.99904, 1625.105)(169.99506, 524.5155)
3-vinyl-[4H]-1,2-dithin	551802	1	1	1	1	1	1	408436	1	1	1	1	305643	317460	422452	379144	342208	293838	343305	310009	CPD-9296 [ C6 H8 S2, tgt=58.47, overall=58.47 ]	(167.03394, 162.85)(167.99904, 1625.105)(169.99506, 524.5155)
5-methyl-DL-tryptophan	1	419726	497478	391258	454069	112947	160619	416804	376611	463457	175279	1	207380	250654	140999	107243	191616	123744	129594	180937	5-METHYL-DL-TRYPTOPHAN [ C12 H14 N2 O2, tgt=50.91, overall=50.91 ]	(219.3578, 4815.16)(219.1038, 2574.42)(202.10042, 2255.4612)(220.3943, 10672.756)(221.43059, 3891.77)(224.1274, 687.42505)(203.03001, 4508.598)(259.9496, 1326.7749)(262.67822, 1943.8119)(263.0769, 1898.94)(243.73329, 1050.355)(245.06659, 254.05501)(239.48299, 14566.2)(239.64983, 3055.2751)(240.15054, 5277.935)(241.1523, 1496.75)(218.128, 72.19)(226.25732, 977.39996)
p-hydroxymandelonitrile	2716304	2896300	2033840	1997539	1908337	2129059	2525911	1985727	1745910	1608122	1360683	1260785	1296231	1127527	1290084	1657341	1865070	1899497	1773965	1643777	CPD-12889 [ C8 H7 N O2, tgt=94.54, overall=94.54 ]	(152.05661, 23243.959)(150.05498, 51515.055)(151.05812, 4519.6694)(169.08752, 3624.6123)(151.0754, 154188.22)(153.0819, 612.3483)
inosine	1	8116412	8552684	4001720	6732557	1	1	1	4728016	5382016	5279847	4801727	6305543	5943571	1952450	1	11976723	16986776	11160001	10326443	INOSINE [ C10H12N4O5, tgt= ]	(309.04135, 71.0)(268.1042, 176764.95)(269.107, 19523.371)(270.10898, 1882.878)(291.07083, 1353.5691)
<i>trans</i>-zeatin riboside	106643	110967	1	1	1	99836	97977	1	1	1	1	1	270341	113765	1	164569	155507	168407	139263	1	CPD-4208 [ C15 H21 N5 O5, tgt=63.52, overall=63.52 ]	(396.1221, 585.32)(374.14105, 897.04504)(356.12988, 7653.8623)(357.13437, 1645.985)
<i>keto</i>-D-fructose	2312143	2841606	1301552	1462210	1400268	3534793	3977106	4176980	1	1	1	3784072	10508922	7971951	7297685	3278783	5530548	3886325	1	4781176	CPD-15382 [ C6 H12 O6, tgt=96.04, overall=96.04 ]	(182.44312, 3720.558)(183.62682, 4372.573)(184.0736, 11341.47)(182.79063, 1862.7786)(163.05998, 2690.1306)(219.02681, 50073.734)(220.02988, 3082.6904)(221.0251, 3870.1226)(199.2242, 2810.9324)(199.8575, 1141.1375)(180.08661, 4021.6438)(181.09398, 133.49376)(203.05289, 84228.36)(204.05634, 5751.175)(205.05472, 277.07712)
phthalate	206181	206007	173583	173544	186715	185127	172435	194317	143685	184426	168265	133146	140324	142281	191871	134257	116325	121570	95961	144445	PHTHALATE [ C8 H4 O4, tgt=59.87, overall=59.87 ]	(169.8151, 256.37573)(170.0295, 524.13)(202.97139, 2823.8066)(203.97253, 259.66916)(185.10371, 7782.434)(185.96237, 1104.4707)(186.95941, 422.2015)(169.99214, 1127.986)
<I>myo</I>-inositol	2312143	2841606	1301552	1462210	1400268	3534793	3977106	4176980	1	1	1	3784072	10508922	7971951	7297685	3278783	5530548	3886325	1	4781176	MYO-INOSITOL [ C6 H12 O6, tgt=96.04, overall=96.04 ]	(182.44312, 3720.558)(183.62682, 4372.573)(184.0736, 11341.47)(182.79063, 1862.7786)(163.05998, 2690.1306)(219.02681, 50073.734)(220.02988, 3082.6904)(221.0251, 3870.1226)(199.2242, 2810.9324)(199.8575, 1141.1375)(180.08661, 4021.6438)(181.09398, 133.49376)(203.05289, 84228.36)(204.05634, 5751.175)(205.05472, 277.07712)
isopentenyl adenosine	369113	546935	339045	227770	438005	403933	340969	381534	306641	262716	244331	311777	1372181	335761	335069	341183	339178	1	1	169121	CPD-4207 [ C15 H21 N5 O4, tgt=81.16, overall=81.16 ]	(317.14783, 817.8345)(339.1766, 157.29)(380.12793, 717.32)(358.20474, 1063.3167)(358.14465, 15713.181)(359.34943, 1723.9766)(360.15152, 114.7875)(342.4554, 1695.811)(342.6886, 538.7418)(344.14926, 41339.055)(345.1523, 7823.7656)
dipalmitoyl phosphatidate	5692377	1	5725580	1	5969076	1	6202803	6140535	1	1	9251360	4792175	4550859	1	1	1	5012684	4997363	5130356	4907748	CPD0-1422 [ C35 H67 O8 P, tgt=70.71, overall=70.71 ]	(648.45984, 4814.1772)(649.46375, 1454.7484)(632.4603, 244.22331)(648.46204, 5918.4126)(649.4654, 1879.3776)(632.4682, 297.84)(689.4236, 1051.0299)(690.42145, 1849.0192)(691.42816, 431.08835)(669.41473, 1955.306)(670.4191, 348.96835)(665.49554, 3283.2344)(666.49866, 1324.4807)(653.43604, 289.755)
<i>trans</i>-zeatin riboside monophosphate	182226	237906	127377	148188	132114	216796	269637	235360	176222	179926	98109	117330	143980	1	1	1	133616	152802	132408	118050	CPD-4206 [ C15 H20 N5 O8 P, tgt=57.94, overall=57.94 ]	(411.09106, 5279.071)(412.09717, 641.60754)(413.08936, 636.515)(432.66, 2918.8005)(433.25787, 884.805)(453.10025, 218.14333)(436.2659, 938.3964)(437.0864, 4595.579)(438.0895, 423.48337)
cycloartenol	1874186	1	1	1	1	1	1	1796627	1755240	3531202	5203578	1356198	1292859	1217659	1683554	1	1	1	1	1	CYCLOARTENOL [ C30 H50 O, tgt=47.25, overall=47.25 ]	(411.3818, 159.53166)(469.61127, 526.535)(470.3636, 353.42)(471.3646, 1508.88)(450.84558, 4566.075)(451.3391, 359.28)(453.345, 3638.61)(449.43356, 153.05666)(454.3973, 2389.5212)(455.4, 54.55)(433.3658, 92.44)
isoliquiritigenin	5424024	4762202	3727626	3371064	3078683	4414702	4407690	4856513	3622548	4134698	3836147	2970554	3057354	2527498	2940583	2114220	2724898	2597075	2064036	2480342	CPD-3041 [ C15 H12 O4, tgt=47.94, overall=47.94 ]	(259.08298, 1285.0541)(243.0743, 540.87335)(260.08987, 456.87833)(241.07747, 1772.6403)(244.08499, 14730.478)(295.1396, 449.52252)(297.46774, 368.55142)(282.0319, 587.57)(276.06342, 3779.5625)(278.3683, 316.31833)(279.11948, 259.626)(279.0646, 207.74)(262.05273, 1824.1185)
oxythiamine	2609466	2650934	1386076	1516691	2639764	1093911	2202945	993115	1116234	1401446	1747881	930169	20287248	1161768	1252309	4114755	3139347	1790416	1441152	757394	CPD-15776 [ C12 H16 N3 O2 S, tgt=82.14, overall=82.14 ]	(284.12836, 149675.4)(285.1314, 27157.932)(286.13278, 3439.0317)(287.1386, 1753.37)(267.1238, 1048.1763)
pyrroline 5-carboxylate	489629	575581	496484	431501	384975	518047	476634	346634	425114	319810	579273	574014	299564	417916	443690	596012	241665	350317	598802	351557	l-delta1-pyrroline_5-carboxylate [ C5 H7 N O2, tgt=79.92, overall=79.92 ]	(117.056435, 748.2526)(114.05571, 9731.112)(115.0567, 172.67334)(156.01166, 690.595)(139.0041, 1501.82)(134.23204, 98.409996)(113.07024, 1783.24)(136.0382, 157.93001)(119.0298, 158.44)
pyrithiamine	100229	343835	139381	1	1	133983	159109	1	1	1	130507	141652	138191	131664	132079	117076	256265	313666	133221	133146	CPD-15777 [ C14 H20 N4 O, tgt=86.07, overall=86.07 ]	(262.74237, 1784.7451)(263.46182, 1752.2943)(244.15736, 8139.4897)(245.1606, 1185.0099)(247.16573, 996.74335)(262.17496, 1051.054)(243.16206, 337.81998)(305.1381, 1127.1333)(282.12003, 46953.95)(279.1998, 258.31)(261.19092, 149.985)(287.16168, 1469.021)
5-(hydroxymethyl)-2-methyl-4(1H)-pyrimidinone	4640831	2151391	1646737	1827546	1211675	2880196	2818772	2846379	889954	2365226	2097671	5910493	1854292	1710332	2505297	1638944	1892977	1575447	751732	1753299	CPD-15778 [ C6 H8 N2 O2, tgt=85.18, overall=85.18 ]	(143.76598, 5272.2856)(144.66733, 2792.6262)(124.0507, 447.28)(141.0657, 267.163)(123.05562, 33757.43)(124.05798, 1457.1616)(184.028, 52.550003)(159.09467, 1500.9216)(161.09766, 13420.186)(140.08151, 2664.6614)(165.85457, 2255.038)(166.05457, 451.97998)(147.04393, 1906.4467)
2-(2-methylpyridin-3-yl)ethanol	5839780	5594073	3468274	3230069	2870993	5337059	5631694	4416489	4227673	3406525	3264344	4072163	4303682	3292134	3579811	6026693	5050888	6545168	5436304	4624723	CPD-15779 [ C8 H11 N O, tgt=99.52, overall=99.52 ]	(138.75441, 141.49)(119.07263, 581.4895)(138.09244, 1379.297)(120.08071, 203039.38)(121.08394, 19278.352)(122.09309, 370.89728)(155.1184, 223.58667)(137.10725, 1379.6256)(147.07774, 624.99)
maltotriose	872782	947941	750745	779035	735374	889469	909146	789253	802974	708199	842527	358394	864589	763484	867743	826849	868861	1	915003	1	MALTOTRIOSE [ C18 H32 O16, tgt=96.09, overall=96.09 ]	(487.16516, 17804.334)(488.16888, 3463.9727)(489.17032, 187.50996)(543.1309, 531.44507)(525.1202, 783.99286)(526.1184, 74.020004)(504.19193, 138.44713)(527.9584, 603.908)(509.148, 2338.4854)(510.1504, 77.17)
shikimate 3-phosphate	136197	151501	129290	128901	133787	179758	121194	1	158001	173005	100036	120081	214610	1	1	1	1	1	1	1	SHIKIMATE-5P [ C7 H8 O8 P, tgt=46.21, overall=46.21 ]	(236.99353, 187.04)(256.51447, 391.43)(256.51614, 360.52502)(257.0148, 361.26)(295.46735, 246.5325)(295.97, 191.73)(271.9481, 4439.0483)(276.9949, 165.88)(257.98218, 1348.6489)(258.9795, 1054.7)
L-<i>N</i><sup>6</sup>-methyl-L-arginine	323030	309926	1	1	1	274493	228278	217459	257293	219975	1	1	478813	1	1	275808	337549	320785	392177	307613	N-METHYLARGININE [ C7 H17 N4 O2, tgt=76.17, overall=76.17 ]	(191.14253, 272.56)(172.13332, 10038.157)(173.13501, 1026.336)(208.16939, 309.468)(213.58725, 2587.5547)(197.12183, 709.85004)
4-coumaroylagmatine	375025	452247	728338	1	296913	148823	307943	326269	256009	361986	156472	156529	866220	1	153440	867199	235660	1	235034	1	N-4-GUANIDINOBUTYL-4-HYDROXYCINNAMAMID [ C14 H21 N4 O2, tgt=82.40, overall=82.40 ]	(281.175, 2833.5544)(282.1761, 360.956)(263.1624, 1222.4099)(283.18323, 4930.077)(262.04523, 4544.1533)(297.80463, 839.346)(279.19427, 3669.754)(280.19516, 578.195)(305.17072, 2505.2983)(283.14975, 97.79)
anthranil	3778096	4492959	3121164	3036814	3170895	2356967	1249140	741019	2574409	2079412	107409	816800	2209587	1808670	2898195	2132459	2272687	2198228	2009638	2707519	CPD-16173 [ C7 H5 N O, tgt=75.86, overall=75.86 ]	(119.194016, 22639.621)(120.03779, 759.1406)(101.026505, 2456.58)(121.049, 89970.64)(107.04979, 2940.8901)(139.98846, 3589.6934)(140.9973, 494.70502)(121.25441, 3103.932)(122.06911, 2696.91)(145.03406, 8472.594)(146.03586, 1886.51)(127.02444, 30593.225)(128.02771, 832.1906)
&beta;-D-altrose	2312143	2841606	1301552	1462210	1400268	3534793	3977106	4176980	1	1	1	3784072	10508922	7971951	7297685	3278783	5530548	3886325	1	4781176	CPD-15761 [ C6 H12 O6, tgt=96.04, overall=96.04 ]	(182.44312, 3720.558)(183.62682, 4372.573)(184.0736, 11341.47)(182.79063, 1862.7786)(163.05998, 2690.1306)(219.02681, 50073.734)(220.02988, 3082.6904)(221.0251, 3870.1226)(199.2242, 2810.9324)(199.8575, 1141.1375)(180.08661, 4021.6438)(181.09398, 133.49376)(203.05289, 84228.36)(204.05634, 5751.175)(205.05472, 277.07712)
&alpha;-D-altrose	2312143	2841606	1301552	1462210	1400268	3534793	3977106	4176980	1	1	1	3784072	10508922	7971951	7297685	3278783	5530548	3886325	1	4781176	CPD-15762 [ C6 H12 O6, tgt=96.04, overall=96.04 ]	(182.44312, 3720.558)(183.62682, 4372.573)(184.0736, 11341.47)(182.79063, 1862.7786)(163.05998, 2690.1306)(219.02681, 50073.734)(220.02988, 3082.6904)(221.0251, 3870.1226)(199.2242, 2810.9324)(199.8575, 1141.1375)(180.08661, 4021.6438)(181.09398, 133.49376)(203.05289, 84228.36)(204.05634, 5751.175)(205.05472, 277.07712)
5-methylcytidine	8098920	8979040	2756317	2787848	3440171	7185856	7120168	8061053	8673509	9548666	6593296	6328690	5591400	5263816	8631137	2747511	4887649	3143581	3040294	5225018	CPD0-2495 [ C10 H15 N3 O5, tgt=85.71, overall=85.71 ]	(240.09283, 214.69751)(258.11072, 122490.17)(259.11673, 10811.389)(260.11575, 941.0817)(241.787, 734.9268)(245.11284, 3966.9465)(296.06625, 49926.28)(297.06973, 4256.255)(298.06558, 3516.3977)(299.06906, 212.5609)(282.72745, 253.99165)(277.29858, 1582.7133)(278.1434, 92.35)(261.33316, 733.37396)(262.133, 3117.55)(280.09055, 11224.982)(281.09348, 875.397)(282.0965, 92.03)(263.14954, 2052.1433)
<i>N</i><sup>4</sup>-aminocytidine	8098920	8979040	2756317	2787848	3440171	7185856	7120168	8061053	8673509	9548666	6593296	6328690	5591400	5263816	8631137	2747511	4887649	3143581	3040294	5225018	CPD0-2496 [ C10 H15 N3 O5, tgt=85.71, overall=85.71 ]	(240.09283, 214.69751)(258.11072, 122490.17)(259.11673, 10811.389)(260.11575, 941.0817)(241.787, 734.9268)(245.11284, 3966.9465)(296.06625, 49926.28)(297.06973, 4256.255)(298.06558, 3516.3977)(299.06906, 212.5609)(282.72745, 253.99165)(277.29858, 1582.7133)(278.1434, 92.35)(261.33316, 733.37396)(262.133, 3117.55)(280.09055, 11224.982)(281.09348, 875.397)(282.0965, 92.03)(263.14954, 2052.1433)
<i>N</i>-nitro-L-arginine	151552	194421	1	156770	119402	306515	443794	254281	274685	182286	176188	127239	123888	110765	132610	290126	183902	357303	229189	253918	N-NITROARGININE [ C6 H13 N5 O4, tgt=80.82, overall=80.82 ]	(202.0866, 7597.5576)(203.0898, 769.2043)(225.11458, 451.8722)(207.10149, 644.3645)(224.13022, 1000.57526)
hypoglycin A	781935	1137235	417180	383461	703484	1453697	1225321	929063	641450	1	541180	1353005	1375616	1	1	287350	1	625793	546066	1	CPD-9699 [ C7 H11 N O2, tgt=74.07, overall=74.07 ]	(143.28319, 6642.8325)(146.09244, 22810.707)(127.47914, 3492.946)(142.08739, 6817.6206)(125.74697, 223.56)(167.0363, 260.19598)(162.58803, 459.66605)(164.12561, 366.875)(141.10292, 1818.9681)(142.0958, 243.46)(165.99542, 5608.3315)(166.94916, 929.8862)(148.0611, 17133.121)
9-[6(RS)-C-carboxamido-5,6,7-trideoxy-&beta;-D-ribo-octofuranosyl]-9H-purin-6-amine	1	121960	1	1	1	219334	123536	343211	288403	361234	151228	162654	226046	136931	1	1	1	122826	1	1	CPD0-1405 [ C14 H20 N6 O5, tgt= ]	(355.52878, 648.5687)(356.1557, 1148.496)(357.1574, 86.65)(334.76743, 1126.4087)(353.15805, 191.38998)(339.15594, 282.902)(393.8646, 1263.6875)(394.61288, 1150.455)(396.11914, 1060.385)(397.126, 180.28)(374.33505, 206.56714)(375.1977, 192.82501)(376.1412, 6816.9165)(377.14444, 425.43002)(358.1313, 9948.055)(359.1338, 1640.6998)
9-[6(S),9-diamino-5,6,7,8,9-pentadeoxy-&beta;-D-ribo-nonafuranosyl]-9H-purin-6-amine	632195	617166	1	257097	1	260087	312242	380243	171456	1	541431	1	2894719	403408	1	917338	807040	803128	1418894	193649	CPD0-1406 [ C14 H25 N7 O3, tgt=88.50, overall=88.50 ]	(321.19186, 29298.125)(322.1953, 5176.9683)(323.18884, 2256.8042)(341.22955, 1735.3387)(342.23062, 1739.7933)(364.19638, 1551.1466)(365.19928, 684.665)
5-deoxypyridoxal	1767462	1227176	776829	976810	930116	1008865	782023	710409	753758	889993	944028	1060868	1065225	1013557	628669	1292245	1199289	1195258	1692490	1191610	CPD0-1408 [ C8 H9 N O2, tgt=80.12, overall=80.12 ]	(151.31247, 2635.908)(133.72015, 8665.769)(152.06961, 8137.2603)(153.07259, 868.6745)(134.06049, 6466.7383)(135.06567, 488.29477)(193.85005, 304.86182)(194.0325, 151.96)(176.0217, 92.215)(169.47397, 1665.8568)(170.09196, 168.196)(154.09566, 2084.8428)(179.0669, 74.39)(156.04219, 12243.917)(157.1089, 725.1649)(158.04085, 977.48584)
5'-(aminoiminomethyl)amino-5'-deoxyadenosine	1823118	1535416	1028074	1383400	1018270	1719426	2119805	1	1001054	1213122	818331	861625	722181	840201	854056	1188586	1460758	1254233	1361953	1053788	CPD0-1401 [ C11 H17 N8 O3, tgt=82.57, overall=82.57 ]	(309.64, 546.9075)(291.12924, 4129.013)(292.13483, 207.55)(349.11026, 3860.125)(335.4312, 3977.4893)(336.09903, 1713.5175)(331.18762, 984.9525)(309.16907, 394.157)(332.13403, 39017.887)(333.13745, 5818.2363)(334.14117, 774.7075)(314.1233, 1110.5178)(315.12506, 119.634995)
(-)-maackiain-3-<i>O</i>-glucoside	315099	308487	108895	112476	274035	316320	133505	281096	105745	276005	277998	308164	320476	319698	351245	351457	346806	364157	370411	363567	CPD-4222 [ C22 H22 O10, tgt=57.98, overall=57.98 ]	(447.12994, 2846.8293)(428.1165, 524.66)(429.119, 4363.25)(430.1221, 304.68665)(473.12677, 3013.661)(474.1293, 111.57)(455.1159, 2691.5469)(456.1183, 130.04)
5'-[(3-aminopropyl)-amino]-5'-deoxyadenosine	1812619	1	1574706	774208	1	851286	698709	1332318	511134	442730	1499014	1006001	6449821	856118	577240	678707	653384	371996	1837573	1	CPD0-1402 [ C13 H23 N7 O3, tgt=95.33, overall=95.33 ]	(307.17615, 54682.773)(308.17947, 8920.948)(309.18158, 1126.7369)(328.12228, 546.4307)(328.1994, 145.71)(344.2272, 5452.895)(328.21933, 247.23834)(351.1827, 1064.47)
5'-[(3-aminopropyl)methylamino]-5'-deoxyadenosine	632195	617166	1	257097	1	260087	312242	380243	171456	1	541431	1	2894719	403408	1	917338	807040	803128	1418894	193649	CPD0-1403 [ C14 H25 N7 O3, tgt=88.50, overall=88.50 ]	(321.19186, 29298.125)(322.1953, 5176.9683)(323.18884, 2256.8042)(341.22955, 1735.3387)(342.23062, 1739.7933)(364.19638, 1551.1466)(365.19928, 684.665)
9-[6(RS)-8-diamino-5,6,7,8-tetradeoxy-&beta;-D-ribo-octofuranosyl]-9H-purin-6-amine	1812619	1	1574706	774208	1	851286	698709	1332318	511134	442730	1499014	1006001	6449821	856118	577240	678707	653384	371996	1837573	1	CPD0-1404 [ C13 H23 N7 O3, tgt=95.33, overall=95.33 ]	(307.17615, 54682.773)(308.17947, 8920.948)(309.18158, 1126.7369)(328.12228, 546.4307)(328.1994, 145.71)(344.2272, 5452.895)(328.21933, 247.23834)(351.1827, 1064.47)
(<i>R</i>)-2-hydroxyglutarate	686556	612103	600793	577479	581895	613656	661899	634248	539148	581726	669351	460811	652938	542025	664579	523365	493176	491162	414116	499107	R-2-HYDROXYGLUTARATE [ C5 H6 O5, tgt=41.41, overall=41.41 ]	(150.83449, 20011.713)(147.03035, 1487.34)(130.02104, 2002.088)(132.02625, 165.85501)(184.98419, 486.92328)(169.97752, 364.59705)(147.04967, 1205.6677)(171.01625, 364.095)(156.01038, 1622.9298)
(2<i>S</i>)-liquiritigenin	5424024	4762202	3727626	3371064	3078683	4414702	4407690	4856513	3622548	4134698	3836147	2970554	3057354	2527498	2940583	2114220	2724898	2597075	2064036	2480342	CPD-3061 [ C15 H12 O4, tgt=47.94, overall=47.94 ]	(259.08298, 1285.0541)(243.0743, 540.87335)(260.08987, 456.87833)(241.07747, 1772.6403)(244.08499, 14730.478)(295.1396, 449.52252)(297.46774, 368.55142)(282.0319, 587.57)(276.06342, 3779.5625)(278.3683, 316.31833)(279.11948, 259.626)(279.0646, 207.74)(262.05273, 1824.1185)
3,4,-dihydroxybutylphosphonate	344527	336032	321630	305524	327197	328911	333315	334233	245402	261168	284002	166232	245082	246293	1	263407	1	1	159741	192583	CPD0-2099 [ C4 H10 O5 P, tgt=77.46, overall=77.46 ]	(170.02979, 200.07085)(174.03876, 122.635)(152.01962, 638.921)(173.04256, 462.15)(157.0376, 121.94)(193.9826, 157.79)(176.01086, 14910.515)(177.01343, 1178.7894)
guanine	10464382	11704991	6771409	1	6382778	8196108	8201555	1	5026150	6303785	5441812	1	3005305	1	1	6826586	8309141	8811080	5650290	5590522	GUANINE [ C5 H5 N5 O, tgt=84.79, overall=84.79 ]	(135.87645, 3144.133)(137.0454, 4794.88)(152.05663, 25812.287)(153.05981, 1600.7186)(139.0521, 351.72235)(156.07707, 266.87)
tropinone	155801	127711	1	1	1	145390	130822	121675	171424	1	119030	1	193133	1	164416	1	227553	1	1	1	TROPINONE [ C8 H14 N O, tgt=69.27, overall=69.27 ]	(140.10838, 288.36002)(122.99957, 1916.175)(179.07039, 6107.649)(180.07492, 292.854)(163.06493, 91.369995)(163.09827, 3473.9858)(164.10574, 102.354996)(150.10004, 1521.7001)
sequoyitol	4920866	4576671	4254926	3840521	3591901	5044094	5443306	5081715	5121397	4486347	3091800	4520416	5088753	4183665	4077380	4225648	6789395	6741126	6867266	5902716	5-O-METHYL-MYO-INOSITOL [ C7 H14 O6, tgt=89.83, overall=89.83 ]	(195.28294, 240.73996)(197.03246, 383.59763)(198.09422, 1112.0592)(200.09943, 89.81125)(177.07565, 1061.1788)(233.04263, 8225.789)(234.047, 129.60333)(235.0415, 121.37)(215.77332, 1207.6381)(216.1247, 1498.0332)(195.1051, 110.69375)(217.06877, 84248.805)(218.77144, 3454.0063)(219.07135, 647.55835)
deoxypumiloside	173753	177506	155550	1	166854	179656	167527	152587	156382	158943	171063	194400	98758	183502	113219	196352	108394	211052	190226	202953	CPD-15043 [ C26 H28 N2 O8, tgt=47.61, overall=47.61 ]	(535.14453, 1898.7476)(517.134, 2253.4785)(518.1371, 109.75)(501.1631, 3115.4468)
imidazole-pyruvate	474993	445241	296890	120818	182993	548798	516465	429678	171943	300229	350185	204268	312433	329194	192864	1219744	1265456	952715	1	1	IMIDAZOLE-PYRUVATE [ C6 H5 N2 O3, tgt=83.61, overall=83.61 ]	(157.87344, 712.364)(158.04126, 423.225)(138.02759, 2102.9229)(139.02928, 509.28445)(156.04202, 12901.891)(157.04567, 719.7227)(138.84555, 881.78436)(194.99599, 409.335)(196.66272, 332.3633)(196.99648, 308.0775)(173.06702, 365.75577)(157.36102, 2554.8237)(177.0238, 171.0)
(indol-3-yl)acetyl-L-glutamine	1858168	2010448	1496560	1391605	1358725	1653185	1904522	1646415	1391292	1285492	1216677	1135490	1384690	1116299	1133970	981068	1399477	1553002	1142600	1342092	INDOLE-3-ACETYL-GLN [ C15 H16 N3 O4, tgt=60.01, overall=60.01 ]	(306.9846, 352.8457)(284.21042, 4655.418)(285.10565, 129.36583)(306.37885, 255.185)(285.77762, 179.41667)(345.08026, 1040.6521)(325.7369, 97.165)(322.15158, 870.7325)(325.1611, 197.11)(302.13495, 21837.117)(303.13824, 3045.6968)(327.1084, 524.1115)(307.50806, 1043.258)
diazepinone riboside	789923	1	1	1	1	335111	435949	408783	1	346288	1	202148	303696	1	309802	1	1	174719	1	1	CPD-15044 [ C10 H16 N2 O5, tgt=74.88, overall=74.88 ]	(230.1028, 104.28)(249.12354, 5406.374)(250.12732, 439.23123)(264.1449, 1119.1913)(246.42087, 1052.0885)(248.13916, 2943.3052)(267.09787, 3091.3345)
(<i>E,E</i>)-farnesylacetone	236127	309469	186226	411888	485307	323063	265461	174319	233893	157418	406598	310496	394681	438609	209100	794138	466072	888659	630090	704071	CPD-12898 [ C18 H30 O, tgt=67.05, overall=67.05 ]	(244.2198, 2475.2317)(263.23703, 17137.611)(264.23935, 3076.3884)(245.2266, 6372.236)(246.2298, 1355.9667)(302.19623, 13893.76)(283.55624, 3932.5793)(284.1808, 170.48)(280.26358, 3485.963)(263.7574, 11751.741)(285.2187, 1131.868)(270.2176, 2337.054)(271.22253, 384.40002)
gibberellin A<sub>98</sub>	1	1	366269	1	1	161393	189451	171746	167997	214453	1	380270	312812	307918	549484	576856	582766	1	1	565229	CPD-885 [ C20 H27 O5, tgt=47.60, overall=47.60 ]	(352.19904, 1700.9958)(329.1759, 546.11)(350.1999, 239.93251)(331.18878, 2628.233)(386.1472, 5317.6104)(387.1495, 419.81)(388.14474, 129.48)(368.143, 927.7)(349.96896, 213.0)(373.6902, 228.89)(353.1717, 63.91)
urate	854211	959705	980719	997780	1028376	872737	926899	877255	750966	767258	996859	1	703932	685626	823584	673292	559071	619252	525383	605302	URATE [ C5 H4 N4 O3, tgt=58.36, overall=58.36 ]	(169.86284, 274.42917)(193.9826, 223.53)(187.06392, 3797.2825)(168.05075, 46649.504)(169.05264, 9727.346)(170.04826, 5746.16)
6-aminohexanoate	4982591	4730902	1643757	1723663	1573956	1	7916650	1	5628808	1	4590612	5215312	5622153	4012404	3667222	6365220	4866804	7427599	5815553	5290730	CPD-884 [ C6 H13 N O2, tgt=99.61, overall=99.61 ]	(117.0924, 504.385)(132.10213, 118414.79)(133.10512, 8774.641)(134.10236, 1598.9531)(114.09164, 1689.9424)(115.0861, 81.96)(155.04677, 1070.1038)(132.53307, 3336.1653)(154.08493, 282.47336)(136.18613, 7212.729)(137.07887, 510.85666)
(<i>S</i>)-3-methyl-2-oxopentanoate	2073321	1848239	1166107	1649280	1	1481554	1484820	456349	427569	1	655196	514364	984550	542984	960240	1	1913114	1849805	1738000	658062	2-KETO-3-METHYL-VALERATE [ C6 H9 O3, tgt=69.21, overall=69.21 ]	(129.0532, 69.05)(111.31198, 3905.5671)(112.05091, 34921.246)(113.05814, 3260.5654)(148.094, 1676.65)(131.5849, 510.69998)(132.0855, 66.89)(155.8047, 509.3767)(136.03844, 231.12666)
glucomalcommin	95937	143929	1	1	1	158890	239764	269811	168849	179763	1	1	123163	1	1	1	1	1	1	1	3-BENZOYLOXYPROPYL-GLUCOSINOLATE [ C17 H22 N O11 S2, tgt=12.69, overall=12.69 ]	(485.05945, 585.685)(481.0763, 1180.5599)(482.07825, 172.625)(483.0734, 164.27)(463.0664, 803.73206)(464.0666, 147.82)(519.0252, 359.88397)(503.05096, 171.88)
<i>sn</i>-glycero-3-phosphocholine	8096226	8973688	2751929	2787848	3437403	7147485	7087578	8061053	8598957	9466380	6518587	6328690	5591400	5263816	8631137	2743144	4887649	3143581	3040294	5225018	L-1-GLYCERO-PHOSPHORYLCHOLINE [ C8 H20 N O6 P, tgt=98.59, overall=98.59 ]	(240.59589, 334.825)(258.11072, 122844.19)(259.1167, 10828.921)(260.11575, 945.50836)(241.40361, 555.7929)(243.9849, 3122.6436)(245.11336, 4616.803)(296.06625, 50189.9)(297.06973, 4278.534)(298.06558, 3534.1921)(299.06906, 213.83183)(283.26312, 249.47502)(276.98315, 1363.059)(277.4744, 1658.4135)(261.46805, 1159.8167)(280.09055, 11271.263)(281.09326, 845.6427)(282.0965, 92.03)(263.2282, 1947.28)(…
deacetoxyvindoline	902137	838145	457093	745687	1192324	756844	624654	597946	632789	809742	613552	1282455	1140612	1394793	1091044	1115183	1104643	1159578	1152476	1139307	DEACETOXYVINDOLINE [ C23 H31 N2 O4, tgt=98.52, overall=98.52 ]	(401.2362, 337.09)(384.8354, 1331.9099)(384.227, 1326.33)(443.2047, 233.04668)(426.19583, 369.83856)(419.1564, 839.60895)(420.27148, 348.15247)(399.65167, 26973.74)(400.2547, 8201.932)(423.22427, 138.942)(404.20633, 37653.945)(405.2097, 9131.667)(406.21292, 1323.6663)
&beta;-L-arabinopyranose	2939368	3568122	1	1	2288993	2528998	3000573	2348913	2101619	1842740	1648328	1464730	1607586	1381387	1590129	1	1	919001	1965292	1808114	BETA-L-ARABINOSE [ C5 H10 O5, tgt=87.01, overall=87.01 ]	(152.05663, 23824.184)(153.05984, 1562.4061)(151.0584, 3719.4148)(168.0883, 4181.782)(169.09189, 176.265)(152.65305, 2779.767)
castasterone 22-<i>O</i>-sulfate	158895200	161189408	48347512	141172960	143463232	137307120	138103088	129269456	124704792	45076832	150797920	143439136	126247472	118696472	46789968	118188440	118451320	125765752	122359104	116987472	CPD-19795 [ C28 H47 O8 S, tgt=75.65, overall=75.65 ]	(544.411, 2408.6873)(548.2981, 534099.0)(549.3001, 99539.21)(525.28577, 322953.8)(526.2896, 324374.03)(527.29156, 18157.104)(526.29443, 2831098.5)(527.2975, 538768.94)(528.2984, 31224.912)(588.1185, 4313.0923)(588.066, 4477.632)(588.7624, 416.065)(566.3134, 1704.4775)(571.2509, 781.69)(566.4838, 4313.125)(567.652, 4263.339)(569.2937, 133660.56)(570.2959, 24895.068)(550.4264, 45958.09)(551.5785, 1…
brassinolide 22-O-sulfate	3095789	14390806	18604202	8784661	2170766	2726729	2849121	8110128	16588340	2039912	9758688	9840538	17353768	16538379	17932366	17442780	18512668	10189584	1	18220006	CPD-19794 [ C28 H47 O9 S, tgt=63.80, overall=63.80 ]	(560.34576, 8353.492)(561.3487, 52621.043)(562.29755, 11784.203)(563.30133, 30611.51)(564.2931, 16649.38)(541.28296, 17223.65)(542.3013, 805.485)(545.29626, 1938.8246)(547.03064, 31003.717)(547.88275, 236931.62)(548.29785, 330535.66)(603.26636, 199.84999)(582.7473, 188.8725)(580.33203, 160.745)(585.28204, 25574.883)(586.3864, 19622.037)(587.3439, 6863.565)(588.289, 3210.568)(564.5425, 11323.163)(…
adhumulone	511392	281078	269038	304273	219979	256852	1	240296	1	217154	1	308601	228687	240850	222982	1	257874	524705	1	1	CPD-19791 [ C21 H29 O5, tgt=83.33, overall=83.33 ]	(347.20157, 193.94666)(362.21158, 2565.1306)(363.21466, 840.22766)(347.2035, 321.01)(379.2381, 12567.624)(380.24155, 3789.3613)(381.24506, 364.97623)(384.19415, 577.5262)(385.1965, 154.51999)
7-hydroxyflavone	684047	351200	327768	223827	270823	537411	795514	644890	1357956	335272	967618	176094	173063	181519	201953	1	225117	224783	200290	213618	CPD-8141 [ C15 H10 O3, tgt=38.08, overall=38.08 ]	(242.57326, 665.72833)(243.0743, 845.29)(225.06422, 278.74133)(241.23584, 2939.9785)(244.08522, 13325.19)(226.0718, 66.7)(282.03116, 1736.5933)(283.0318, 1428.65)(263.3514, 1155.184)(265.0233, 3299.4026)(240.09305, 214.44)(262.05283, 1899.3583)(243.0389, 379.01)
&alpha;-D-glucose 6-phosphate	748593	711231	542674	567799	591631	705207	668864	664702	494482	552166	632494	486821	570949	592112	788741	537553	489031	530375	419129	561875	ALPHA-GLC-6-P [ C6 H11 O9 P, tgt=47.71, overall=47.71 ]	(258.57043, 228.06888)(241.00484, 27721.535)(242.15552, 10097.563)(245.0183, 7802.666)(262.18988, 369.54263)(263.0313, 996.82135)(302.987, 129.55)(278.9657, 311.7078)(276.04858, 695.735)(263.05212, 443.97668)
7'-hydroxyabscisate	563351	465046	1	1	1	430996	399074	868712	252891	535565	1	1	217128	378199	1	285055	501733	1	532307	545683	CPD-17688 [ C15 H19 O5, tgt=58.13, overall=58.13 ]	(280.128, 116.53)(280.12677, 4440.397)(281.12985, 117.17334)(282.1203, 194.03)(320.92227, 376.97916)(305.88135, 8140.372)(306.08105, 7881.41)(284.1614, 705.2266)(284.09927, 8985.96)(285.76242, 429.38333)
1-palmitoyl-2-linoleoyl-phosphatidylcholine	23573360	4050751	1	1358492	1	12900057	40603656	71492360	80678256	95311736	52959164	23557978	50424532	57679720	96509640	36085368	1	45650672	23137648	16223375	CPD-8158 [ C42 H80 N O8 P, tgt=95.05, overall=95.05 ]	(757.6189, 10329.051)(759.5722, 38702.27)(760.5761, 11147.6)(761.5689, 3828.64)(740.54626, 2655.165)(758.5688, 87882.805)(759.5714, 45858.66)(760.5752, 12808.533)(761.57666, 2976.1372)(762.57294, 468.94498)(740.5544, 4501.56)(741.5383, 1900.11)(742.54047, 76.97667)(799.9794, 438.07443)(800.53613, 197.42)(782.5164, 30.358335)(775.5882, 13.96)(780.5514, 13417.946)(781.56903, 10488.929)(764.48834, 1…
1-palmitoyl-2-&alpha;-linolenoyl-phosphatidylcholine	1	436898	4295359	831857	178957	13762369	16014580	18392380	12182642	19707520	13615407	23827450	15249653	19942340	17495298	13427276	18334266	8866033	10283049	21632802	CPD-8159 [ C42H78NO8P, tgt= ]	(755.9578, 17962.08)(757.55524, 16336.547)(741.53973, 1754.055)(742.5424, 401.24)(756.552, 36904.688)(757.5554, 17722.227)(740.55536, 4501.925)(744.24384, 5725.2627)(798.01855, 62.114998)(798.5207, 20.57)(782.26495, 76.568756)(782.51733, 472.92502)(773.63727, 10359.523)(774.58453, 6486.3057)(775.57996, 1623.0933)(776.5666, 84.60167)(758.2558, 59186.46)(760.1035, 38726.84)(760.5756, 16276.581)(761…
delphinidin	526400	404181	364496	1	1	373413	361699	348225	259249	1	336261	189492	243403	233478	389048	213227	313267	335513	272463	318239	CPD-7090 [ C15 H9 O7, tgt=47.56, overall=47.56 ]	(306.04727, 288.8475)(288.04425, 500.6653)(344.0046, 123.49)(321.67102, 649.62805)(301.06158, 10728.012)(302.06293, 3805.7512)(307.0176, 1082.3292)(308.01697, 508.75415)(310.77896, 302.55374)
1-palmitoyl-2-oleoyl-phosphatidylcholine	10749003	1	1	3824590	1	47030528	54412144	68510864	27165564	47102804	65280680	63919952	78038288	53658072	65472396	34329292	37525632	33170096	24187816	27338100	CPD-8157 [ C42 H82 N O8 P, tgt=49.36, overall=49.36 ]	(759.57135, 43320.78)(760.575, 12102.872)(761.5757, 2760.3213)(762.56964, 317.95142)(800.2523, 749.9988)(802.2795, 1136.7365)(803.5549, 1681.6101)(804.5571, 1137.3114)(805.0569, 1888.3099)(805.56, 637.17)(786.5403, 3282.65)(787.5422, 1315.61)(782.5702, 79247.61)(783.57214, 34663.18)(784.5744, 11731.554)(785.57776, 2064.6921)(786.5885, 282.60626)(766.79047, 2852.1377)(766.4615, 1467.3693)
(<i>S</i>)-2,3,4,5-tetrahydrodipicolinate	380135	391716	348078	358801	401637	374367	422982	405387	295377	341165	473843	251370	292650	327358	338166	1	269614	358242	237817	1	DELTA1-PIPERIDEINE-2-6-DICARBOXYLATE [ C7 H7 N O4, tgt=50.87, overall=50.87 ]	(169.03477, 382.4814)(153.03337, 2018.3329)(171.04832, 299.89075)(155.37602, 3084.821)(156.24312, 11718.613)(157.04575, 761.39264)(207.99846, 604.0582)(209.0112, 111.26)(190.9931, 1171.9562)(189.24504, 3193.3)(170.34393, 14439.643)(173.99626, 536.5569)(174.074, 378.22)(193.88927, 338.99072)(175.01894, 455.06747)
<i>N</i>-(&beta;-glucosyl)-(oxindol-3-yl)acetyl-aspartate	121177	119076	197043	203270	198921	214309	197398	195072	193418	191301	196931	120731	237143	219934	252911	240690	229120	145010	132570	256151	CPD-9602 [ C20 H22 N2 O11, tgt=55.78, overall=55.78 ]	(472.1302, 838.8275)(484.1546, 5012.187)(485.1551, 782.34)(466.14398, 3120.5088)(467.1444, 144.465)
<i>N</i>-[&beta;-glucosyl-(1,4)-&beta;-glucosyl]-(oxindol-3-yl)acetyl-aspartate	183429	242567	367560	375230	245560	415248	264231	286314	275394	175514	1	270240	164406	188304	219902	184090	212771	167142	292838	152395	CPD-9603 [ C26 H32 N2 O16, tgt=48.87, overall=48.87 ]	(616.1759, 3094.7175)(630.19165, 11333.129)(631.19464, 4421.409)(632.1991, 675.61)(614.18, 21562.213)(615.1833, 7518.58)(616.17676, 420895.12)(617.17926, 162324.3)(650.13617, 6545.945)(651.13916, 2369.0784)(652.1357, 1973.46)(653.1374, 432.63333)(628.6427, 376.6111)
cycloheximide	410694	349643	248226	198580	1	116156	345610	288182	279435	1	307544	270539	304765	1	263100	1	271278	265516	263890	269803	CPD-7099 [ C15 H23 N O4, tgt=92.30, overall=92.30 ]	(285.16974, 3824.321)(265.9723, 31429.01)(267.1634, 4772.264)(268.16483, 642.34546)(269.1739, 4298.077)(324.12927, 309.31265)(325.1305, 309.74)(306.95477, 127.01166)(308.1216, 70.23)(300.20132, 357.71133)(303.20413, 409.84714)(304.15085, 6412.502)(305.1523, 812.7214)(287.87766, 43459.227)(289.14764, 7711.654)(290.53903, 2508.2163)(291.1571, 4863.5576)
apigeninidin	578333	584627	517280	532454	520397	558463	569730	537543	494402	504976	491189	538936	560884	159109	593221	621397	634178	655417	659737	634939	CPD-7096 [ C15 H10 O4, tgt=63.14, overall=63.14 ]	(258.06473, 131.15001)(239.05457, 1027.5901)(255.06718, 12523.526)(256.07025, 1196.635)(257.07217, 105.51857)(237.05722, 2283.9028)(238.0587, 223.55078)
oryzalexin A	258918	242542	168331	202982	187500	236333	154700	1	1	116237	311590	362135	159095	144356	210828	137198	177682	248293	238289	135423	CPD-7093 [ C20 H30 O2, tgt=72.15, overall=72.15 ]	(286.77664, 9732.214)(288.0025, 4518.304)(288.2256, 2099.9375)(325.17627, 83.235)(328.87457, 2414.3538)(329.89432, 1218.421)(330.2263, 96.34)(285.2223, 1712.43)(321.2607, 2539.445)(322.2666, 2212.2766)(345.86475, 243.81001)(303.2308, 2347.0)(311.2195, 1833.4122)(312.2174, 91.42)(302.24954, 492.4195)
momilactone A	430096	413470	232446	212996	418874	314471	1	258877	259941	258719	236667	346265	298712	317530	374126	1	1	1	1	232312	CPD-7092 [ C20 H26 O3, tgt=63.17, overall=63.17 ]	(297.179, 487.88)(341.19064, 354.4031)(299.80862, 4806.83)(335.93146, 1067.0681)(337.2354, 359.6)(355.15546, 186.255)(315.19394, 13863.903)(316.19788, 2357.3245)(321.176, 119.78)(319.22498, 3611.6946)
iodate	269181	282967	246125	303878	241179	272821	263237	207868	238493	186611	235011	202774	184693	187337	164241	204664	213291	256254	188652	159658	CPD-13505 [ I O3, tgt=47.16, overall=47.16 ]	(176.89291, 1852.8079)(218.86006, 681.9815)
2-oxosuccinamate	524315	488565	473392	482862	520471	508077	454486	478536	414682	474006	477251	381625	343961	353767	393930	325386	288114	318776	265023	327064	2-OXOSUCCINAMATE [ C4 H4 N O4, tgt=47.40, overall=47.40 ]	(116.01337, 173.3175)(113.009766, 733.3666)(170.835, 372.69144)(154.96777, 380.7692)(155.97415, 160.36499)(134.5463, 220.92499)(135.0473, 177.18)(156.01038, 1642.1877)(140.00328, 788.1507)
strictosidine aglycone	1	1	1	1	1	100913	1	1	119667	1	210982	179474	155080	142319	168408	1	1	1	1	1	STRICTOSIDINE-AGLYCONE [ C21H25N2O4, tgt= ]	(387.2161, 8678.303)(388.22064, 2102.8599)(389.2233, 150.09)(373.221, 152.36)
2-(formamido)-N<sup>1</sup>-(5-phospho-&beta;-D-ribosyl)acetamidine	345838	385158	257777	266707	263473	403280	416596	375470	369670	316439	289000	272036	268818	222608	279085	227923	256654	209843	231418	263301	5-PHOSPHORIBOSYL-N-FORMYLGLYCINEAMIDINE [ C8 H15 N3 O8 P, tgt=60.61, overall=60.61 ]	(298.0656, 3561.6848)(299.0685, 187.62144)(357.0252, 90.54)(314.14603, 2223.256)(315.09048, 506.79065)(339.06015, 472.96292)(317.0428, 701.37)
MoO<sub>2</sub>-molybdopterin cofactor	273902	2161231	2777744	2476705	2248860	2371990	2111215	1866271	2463737	1684838	2152839	1029143	354166	81623	212139	1	79595	99504	100299	91623	CPD-8123 [ C10 H10 Mo N5 O8 P S2, tgt=55.19, overall=55.19 ]	(518.7615, 2476.1436)(519.54706, 1294.5826)(516.881, 139.64)(505.0414, 393.2927)(507.69238, 209.70831)(507.3656, 153.25)(508.8575, 209.75)(515.8873, 234.06)(516.8831, 179.58499)(518.8901, 78.61)(514.4835, 625.842)(565.1484, 219.7831)(569.6732, 226.42249)(570.53577, 359.78204)(571.506, 246.8511)(571.8398, 166.96333)(546.8361, 175.22374)(548.33325, 166.5825)(549.4499, 1596.8906)(523.6657, 172.93309…
thio-molybdenum cofactor	6435832	7143837	4951770	6536518	5373363	5952436	6414098	5292167	4659911	2976104	5658762	5441040	3711806	4593500	5092674	1871429	11044126	11587956	10635346	8826415	CPD-8124 [ C10 H10 Mo N5 O7 P S3, tgt=48.17, overall=48.17 ]	(555.39734, 43714.6)(556.44836, 16761.924)(557.9322, 51650.0)(560.58453, 20558.645)(563.3002, 15006.5205)(565.5499, 7827.2627)(569.299, 37342.008)(569.7999, 60530.438)(558.8909, 385.80273)(546.87354, 93.104004)(562.8443, 380.99)
5-(methylsulfanyl)pentyl-desulfoglucosinolate	164133	235286	164826	153937	139027	157435	215179	142166	154581	119550	116639	604666	115245	149564	160620	1072938	2013727	2629703	1720903	832259	CPDQT-285 [ C13 H25 N O6 S2, tgt=57.82, overall=57.82 ]	(358.82162, 3950.3357)(361.1108, 1201.9966)(340.0962, 211.195)(357.1191, 294.77432)(340.10663, 2615.9136)(342.10614, 970.8643)(400.5683, 149.54001)(377.43967, 1087.3225)(379.86346, 271.164)(380.0616, 109.77)(377.14487, 5555.033)(378.14972, 1405.6599)(358.1364, 254.71602)(380.26755, 1579.85)(381.09833, 5974.552)(382.1018, 830.435)(362.08447, 362.7386)(366.085, 891.73)
ponciretin	7315282	6868174	5502810	5224710	5110099	7004472	6910221	7341970	1	5198168	5903543	5861145	5781576	4891442	5810645	5701198	6190055	5247922	5848500	6202397	CPD-7080 [ C16 H13 O5, tgt=73.69, overall=73.69 ]	(285.07666, 1623.6321)(268.06717, 209.646)(289.09402, 1929.2495)(290.09546, 142.84)(271.2719, 1835.9055)(272.0879, 2493.82)(329.04785, 1032.4171)(306.87094, 169.1725)(285.1026, 140.26)(311.07712, 160.43637)(293.06354, 29713.11)(294.06625, 2979.7732)
coronatine	142562	712869	464707	403386	241350	522925	562418	1	479302	453284	576365	335944	285729	269481	296751	273086	144378	285225	374701	305258	CPD-7081 [ C20 H29 N O2, tgt=77.84, overall=77.84 ]	(297.2049, 99.1)(321.24185, 9843.767)(303.23117, 1223.2921)(337.17505, 896.36005)(335.92465, 6630.8574)(337.55405, 7557.997)(338.2694, 2019.8633)(317.24728, 541.01886)(319.25504, 797.085)(342.4518, 1090.7078)(343.114, 572.67114)(343.2254, 455.13)(321.03842, 1452.8867)
phenylthiourea	200372	1	259607	185126	239022	117040	184899	224420	191458	208689	777234	266521	125585	114490	166607	159247	285753	1	1	109095	CPD-7084 [ C7 H8 N2 S, tgt=47.06, overall=47.06 ]	(157.0376, 159.46)(154.6955, 835.9159)(156.43086, 1063.1593)(157.0446, 673.78)(192.99934, 953.0067)(174.07362, 568.325)
(2<i>R</i>,3<i>S</i>,4<i>S</i>)-leucodelphinidin	269995	632886	327013	535123	504239	500448	658773	611614	603006	650368	1	352253	471572	421311	504595	289452	271117	104634	307598	314878	CPD-7088 [ C15 H14 O8, tgt=47.86, overall=47.86 ]	(323.0741, 2609.949)(325.32654, 893.3387)(325.07245, 636.075)(323.07477, 2445.21)(324.07532, 117.075)(325.069, 160.64)(308.5514, 1650.9879)(309.60336, 2298.6665)(310.07733, 2461.9043)(361.46503, 5914.4214)(362.1917, 571.1515)(363.03488, 373.483)(345.022, 1123.6245)(340.3918, 1738.2042)(341.0962, 504.58)(324.40756, 449.8569)(345.06137, 2633.5051)(329.17645, 805.1838)(330.05872, 1597.9498)
L-tryptophan	4023753	4824684	3844299	4514815	3123950	7050097	9515970	5650286	5445409	4475939	5341022	5553053	5286144	5351314	5766303	11429533	7073526	12459802	8756043	10140308	TRP [ C11 H12 N2 O2, tgt=99.00, overall=99.00 ]	(187.0829, 3034.0603)(205.09773, 305772.88)(206.10051, 34131.83)(207.10284, 3608.5156)(187.08653, 2201.7317)(244.85464, 1356.4968)(224.1296, 1509.0891)(227.07947, 8054.0693)(228.0828, 1219.355)(213.07675, 184.12)
5-<i>O</i>-caffeoylshikimate	479501	514532	388776	462221	435201	495891	536216	502446	424129	440874	356662	376806	364157	316290	351580	188469	310755	242838	205342	272860	CAFFEOYLSHIKIMATE [ C16 H15 O8, tgt=66.94, overall=66.94 ]	(335.07303, 357.68832)(318.0648, 442.268)(337.1407, 3290.0945)(338.5039, 494.50702)(339.49326, 197.92398)(341.0952, 95.87)(319.07773, 1589.0371)(360.20438, 2185.263)(361.2242, 5933.9556)(362.03836, 539.9023)(356.5742, 309.85)(357.1184, 207.4)(335.94086, 3194.121)(336.0995, 1222.5575)(344.06396, 199.03574)(345.0633, 3533.99)
thymine	1	521710	228490	353208	291009	510497	595523	471031	977205	471951	599477	228221	219329	223699	1	1325797	213304	1243269	1723135	1103919	THYMINE [ C5H6N2O2, tgt= ]	(130.16176, 81886.64)(131.05396, 5423.3506)(128.38564, 238.09001)(111.04472, 2558.5537)(146.08159, 747.79913)(148.0857, 565.88)(126.0663, 9278.357)(127.0725, 2314.03)(151.03569, 1129.0735)(152.53854, 116.965)(135.03075, 495.01248)
di-homo-&gamma;-linolenate	1121003	508927	478252	135509	1	789287	684617	1	1	1	1	1	454446	329350	1	1	1	199560	578884	825464	CPD-8120 [ C20 H33 O2, tgt=84.56, overall=84.56 ]	(305.24704, 14919.125)(306.24957, 4025.2122)(287.23462, 215.90001)(307.62292, 3498.143)(308.2614, 1487.41)(289.25204, 116.1625)(347.41293, 339.116)(326.20233, 1893.1681)(325.29196, 139729.06)(327.29324, 7513.792)(328.29245, 427.61716)(305.7268, 785.5564)(330.94824, 2361.258)(331.2489, 2457.6099)(313.23657, 633.834)
decoyinine	126075	113803	229095	217887	232520	272802	266087	253998	239679	214978	241063	110104	265061	270972	113707	279929	281655	300148	296025	294784	DECOYININE [ C11 H13 N5 O4, tgt=85.32, overall=85.32 ]	(263.75806, 130.88777)(301.14206, 1400.4628)(303.08813, 12911.446)(304.09152, 1192.0875)(307.10095, 688.79663)(285.07782, 30295.871)(286.08112, 3571.6238)(287.08362, 145.18376)
molybdopterin adenine dinucleotide	1901681	1737294	2102304	1267262	2982817	1048779	2041055	1752116	1659898	1423456	987894	1555461	1106830	1123717	1415160	2708355	934969	954231	1998308	927419	CPD-8122 [ C20 H23 N10 O12 P2 S2, tgt=62.08, overall=62.08 ]	(745.0027, 278.405)(747.42773, 3737.4485)(748.43536, 8968.193)(749.03754, 1924.2451)(760.0066, 130.83)(761.006, 189.61)(724.04254, 9800.068)(725.0396, 1687.87)(726.02026, 18876.223)(727.0229, 3205.623)
icosatetraenoate	150992	270502	1	1	1	132399	1	161484	1	1	112817	115677	235961	107446	1	1	1	238247	1	90279	CPD-8121 [ C20 H31 O2, tgt=74.84, overall=74.84 ]	(307.2474, 4892.9756)(287.22995, 847.57)(307.2484, 131.94)(347.20206, 1013.42004)(330.197, 109.65)(321.26443, 7998.9956)(322.26733, 1509.8345)(329.22934, 2276.727)(310.91998, 6962.207)(312.4246, 1153.232)
6-hydroxyflavone	684047	351200	327768	223827	270823	537411	795514	644890	1357956	335272	967618	176094	173063	181519	201953	1	225117	224783	200290	213618	CPD-8138 [ C15 H10 O3, tgt=38.08, overall=38.08 ]	(242.57326, 665.72833)(243.0743, 845.29)(225.06422, 278.74133)(241.23584, 2939.9785)(244.08522, 13325.19)(226.0718, 66.7)(282.03116, 1736.5933)(283.0318, 1428.65)(263.3514, 1155.184)(265.0233, 3299.4026)(240.09305, 214.44)(262.05283, 1899.3583)(243.0389, 379.01)
L-hexahomomethionine	601900	555010	554877	529987	596567	499170	490010	430167	406476	372631	521444	348293	393558	327548	297304	356891	328715	322886	377550	300493	CPDQT-277 [ C11 H23 N O2 S, tgt=74.81, overall=74.81 ]	(238.1459, 346.0575)(218.63644, 6097.155)(219.13577, 7679.9)(236.14993, 11990.016)(237.48676, 1358.402)(238.336, 492.05185)(239.15364, 972.82996)(216.14111, 971.6)(273.90457, 5514.9326)(274.10315, 8180.215)(255.09944, 4614.8364)(235.27423, 4005.0571)(256.63226, 5573.295)(257.1319, 790.74)
24-<i>epi</i>-campesterol	805847	2796893	2782360	2743359	2863808	1	1	2737029	755552	1	1	2164607	2177875	2111289	2170238	2099336	2167818	2184085	911889	2154913	CPD-8134 [ C28 H48 O, tgt=47.16, overall=47.16 ]	(401.3773, 1851.3301)(402.3744, 7693.686)(403.3758, 1851.27)(442.3304, 2554.23)(443.3343, 1294.98)(421.32364, 2674.9128)(422.32355, 109.628006)(424.3624, 70760.28)(425.36563, 17142.775)(426.36777, 2706.8374)(427.37766, 20741.17)(428.3796, 6915.958)(429.3728, 451483.62)(408.36438, 1356.395)
crinosterol	20926178	1	1	7501329	1	1	43975728	24328544	3311440	10134915	1	1	34780736	2979601	1	5762732	1	1	1	15316151	CPD-8135 [ C28 H46 O, tgt=47.62, overall=47.62 ]	(399.60797, 3695.24)(400.3637, 956.42004)(383.35318, 206.95668)(383.35873, 394.43997)(443.13165, 1519.474)(443.3336, 2565.65)(421.40222, 943.9089)(403.391, 89.4875)(424.85492, 378.38126)(426.35977, 842.88995)(406.00568, 704.7055)(407.3466, 2033.3151)(409.3489, 61.62)
hesperitin-7-O-&beta;-D-glucoside	457450	445824	768478	783003	785333	417432	824661	382739	734725	721834	803617	148876	878467	885472	948994	925952	935665	986659	183367	150894	CPD-7073 [ C22 H24 O11, tgt=69.32, overall=69.32 ]	(491.1372, 4616.5737)(492.1403, 489.83566)(447.1297, 1193.78)(465.1408, 13965.049)(466.14404, 2345.618)(467.1444, 124.545)(473.12677, 2119.1262)(474.1293, 95.63)
(2S)-hesperetin	281060	290608	283946	264762	265886	854378	868022	1	727520	622222	227609	204347	576550	488912	578261	525749	577885	540557	551205	594695	CPD-7072 [ C16 H13 O6, tgt=61.70, overall=61.70 ]	(303.13593, 12685.615)(304.13763, 4082.7358)(305.07715, 3555.115)(284.1891, 357.49374)(302.74594, 6036.17)(321.1152, 601.71)(326.0691, 126.68333)(307.68823, 692.8845)
(S)-norreticuline	222437	281018	267319	257737	1	372230	362779	289762	348813	1	285431	252448	228729	273075	166531	1	1	1	1	1	CPD-15799 [ C18 H22 N O4, tgt=61.82, overall=61.82 ]	(316.1503, 2796.79)(317.1521, 126.1)(300.3516, 115.004005)(318.16632, 1564.7838)(319.43927, 366.77365)(320.16913, 209.53401)(300.1532, 138.805)(301.155, 64.65)(356.91904, 169.746)(338.2615, 1029.0792)(319.1856, 925.6633)(344.1551, 1630.6632)
homoeriodictyol	281060	290608	283946	264762	265886	854378	868022	1	727520	622222	227609	204347	576550	488912	578261	525749	577885	540557	551205	594695	CPD-7071 [ C16 H13 O6, tgt=61.70, overall=61.70 ]	(303.13593, 12685.615)(304.13763, 4082.7358)(305.07715, 3555.115)(284.1891, 357.49374)(302.74594, 6036.17)(321.1152, 601.71)(326.0691, 126.68333)(307.68823, 692.8845)
<i>N</i>,<i>N</i>-dihydroxy-L-tyrosine	184415	159750	1	147547	1	220072	201130	146266	217376	174292	206385	205311	203013	1	1	244860	195484	193415	177502	1	CPD-7070 [ C9 H10 N O5, tgt=50.54, overall=50.54 ]	(216.19814, 3121.3718)(197.25174, 208.696)(213.99956, 694.11334)(214.065, 784.55)(198.06094, 125.4375)(254.41927, 366.1847)(255.01945, 476.93777)(257.02795, 821.67)(236.61395, 932.9086)(233.94344, 579.6408)(234.0971, 1126.96)(214.95456, 874.74005)(216.0876, 912.028)(240.05785, 131.75334)
hesperidin	6183212	7675639	9281087	8118681	6174446	9473900	7684205	6962078	6111694	4157456	4926265	5203587	7346173	5445936	3457914	8748636	8800459	12094955	8957111	9264119	CPD-7075 [ C28 H34 O15, tgt=61.58, overall=61.58 ]	(610.1835, 142.045)(616.1772, 355622.22)(617.1798, 138324.66)(618.18176, 26430.574)(619.1842, 3655.5278)(620.186, 268.79)
neohesperidin	6183212	7675639	9281087	8118681	6174446	9473900	7684205	6962078	6111694	4157456	4926265	5203587	7346173	5445936	3457914	8748636	8800459	12094955	8957111	9264119	CPD-7074 [ C28 H34 O15, tgt=61.58, overall=61.58 ]	(610.1835, 142.045)(616.1772, 355622.22)(617.1798, 138324.66)(618.18176, 26430.574)(619.1842, 3655.5278)(620.186, 268.79)
(2<i>S</i>)-sakuranetin	7842228	7320768	5960801	5736319	5542392	7379907	7313541	7804685	1	5574773	6355370	6343717	6189288	5289665	6262694	5962961	6566927	5563951	6124162	6507732	CPD-7079 [ C16 H14 O5, tgt=60.95, overall=60.95 ]	(289.09393, 1985.9601)(290.09543, 139.85251)(268.0714, 193.975)(287.65244, 15619.316)(288.59747, 3227.124)(291.10544, 964.815)(270.08618, 4476.926)(271.14136, 866.8643)(272.08752, 2224.0896)(325.15656, 1817.2936)(327.048, 1007.11993)(327.0498, 104.88)(308.37366, 958.30664)(307.4288, 897.384)(308.1292, 124.32)(286.11072, 145.57333)(309.18192, 986.2354)(312.58615, 854.60004)(291.69806, 3384.8782)(2…
isocryptoxanthin	4336087	967250	719645	972980	557074	796383	1672115	681180	1058080	539257	581140	684824	662770	1169555	1094391	11879429	10841010	22697464	14552318	8867974	CPD-17650 [ C40 H56 O, tgt=84.56, overall=84.56 ]	(576.2916, 158029.44)(577.34296, 56819.727)(578.31775, 16274.079)(578.4356, 4156.67)(579.4381, 267.5717)(540.4457, 1624.983)(556.44073, 1282.0632)(594.399, 284873.38)(595.4015, 97342.305)(596.4037, 18991.03)(597.408, 3890.168)(598.41046, 396.51624)(558.42035, 3473.205)(559.51373, 848.37634)(560.4151, 4626.831)(561.41754, 304.4)
4'-hydroxyechinenone	3614958	3582282	2378275	2257453	1840292	2988448	3390947	2813858	2514609	2343763	2222753	2878344	2546053	2010289	2357291	2266321	2564574	3033792	2584819	2200101	CPD-17652 [ C40 H54 O2, tgt=85.07, overall=85.07 ]	(548.40515, 3555.905)(549.4133, 420.84)(549.41473, 3720.3823)(608.37885, 12301.65)(609.3821, 4128.7515)(610.38586, 863.225)(585.44415, 1040.237)(567.323, 568.44385)(573.5526, 1244.4231)
3,4-didehydroisozeaxanthin	3614958	3582282	2378275	2257453	1840292	2988448	3390947	2813858	2514609	2343763	2222753	2878344	2546053	2010289	2357291	2266321	2564574	3033792	2584819	2200101	CPD-17651 [ C40 H54 O2, tgt=85.07, overall=85.07 ]	(548.40515, 3555.905)(549.4133, 420.84)(549.41473, 3720.3823)(608.37885, 12301.65)(609.3821, 4128.7515)(610.38586, 863.225)(585.44415, 1040.237)(567.323, 568.44385)(573.5526, 1244.4231)
prunetin	1513253	1575126	1393582	1438519	1392385	1524821	1506514	1444518	1364427	1417624	1319224	567870	1489644	1492463	1607510	1555537	1587776	1672399	1658877	1648885	CPD-3521 [ C16 H12 O5, tgt=74.08, overall=74.08 ]	(269.06595, 2481.3464)(285.07782, 28156.129)(286.08112, 3198.8044)(287.08362, 122.604996)(267.06723, 12595.354)(268.06943, 2390.7407)(305.0173, 94.706665)
isovalerate	683804	739054	819220	845090	829423	554140	1831133	460406	2335137	623820	947237	652583	407010	365500	436519	490692	425823	127509	183831	357657	ISOVALERATE [ C5 H9 O2, tgt=47.17, overall=47.17 ]	(101.283295, 5841.967)(104.22566, 10128.889)(105.07462, 441.45496)(120.0955, 169.88)(126.05433, 1490.1658)(109.71701, 2749.0625)(111.0549, 5716.2803)
2-naphthol	1042772	1283293	1003959	1163040	828932	1858525	2351184	1438348	1380940	1141554	1142703	1275311	1236422	1225640	1328750	2679961	1643138	278739	2081772	2372863	CPD-8131 [ C10 H8 O, tgt=85.37, overall=85.37 ]	(147.06363, 7403.8794)(148.0668, 141.38)(129.0548, 194.19)(130.06491, 54294.95)(131.06906, 6031.852)(166.60518, 1077.01)(144.08064, 71154.03)(145.0843, 8123.6147)(168.0513, 2453.441)(169.05107, 1333.6466)
ricinine	997266	1421382	809579	674760	819012	1	1259649	1558868	1658644	1495403	2384082	1	1956881	1804380	1497351	1	1543836	791557	651911	463382	RICININE [ C8 H8 N2 O2, tgt=87.20, overall=87.20 ]	(168.06561, 2909.9766)(148.2883, 4269.731)(150.87349, 2416.9973)(151.06146, 1442.4268)(166.47159, 671.24994)(149.81366, 4123.2075)(149.06079, 3123.25)(209.0271, 293.33)(184.09727, 75.53667)(166.08672, 77921.086)(167.08987, 7829.4956)(168.09183, 342.93597)(169.0961, 188.1)(169.0349, 261.48)
1-(methylsulfanyl)-8-<i>aci</i>-nitrooctane	852715	653700	1	476024	987034	318652	539548	1007300	386689	319199	951483	1010071	672741	513286	920616	882463	524863	561104	498669	501482	CPD-12401 [ C9 H19 N O2 S, tgt=47.45, overall=47.45 ]	(209.74036, 1400.0388)(190.014, 3202.824)(209.11836, 6715.5376)(190.00273, 2781.557)(246.41203, 2177.8384)(247.07874, 2564.32)(229.21031, 1467.4808)(226.1474, 3959.59)(208.26129, 1457.7505)(209.13882, 3165.036)(229.98523, 58518.086)(231.10568, 5821.4565)(212.0915, 1745.3927)
(<i>E</i>)-1-(L-cysteinylglycin-<i>S</i>-yl)-<i>N</i>-hydroxy-&omega;-(methylsulfanyl)heptan-1-imine	119160	320511	347072	1	270462	301380	146041	331145	187220	210595	179425	185478	121351	257634	1	138740	250345	309980	207172	474757	CPD-12400 [ C13 H25 N3 O4 S2, tgt=57.63, overall=57.63 ]	(355.12137, 3275.863)(357.12134, 357.94284)(336.77768, 1428.3959)(339.1105, 323.4)(335.13083, 1611.6472)(374.58084, 35284.414)(356.1053, 9260.725)(357.10733, 1354.8899)
15,16-dihydrobiliverdin	1344022	1402751	1019255	1115593	922164	5603793	1177486	1035630	867865	857327	971133	1072290	911695	830075	5462244	960185	989830	1	1017318	965010	1516-DIHYDROBILIVERDIN [ C33 H34 N4 O6, tgt=64.08, overall=64.08 ]	(582.2445, 138.92)(566.2479, 1411.1)(567.2415, 316.65)(589.26843, 852.26)(566.2556, 1106.17)(621.21387, 703.145)(600.2875, 1503.2257)(601.2909, 123.61001)(585.2805, 10650.661)(586.2793, 9286.473)(587.28845, 2594.3271)(588.2893, 2110.7166)(605.2444, 196.76001)
hydratedusnate	206952	254797	164826	153937	200516	148938	148898	101220	1	1	116639	1	115993	148325	157151	1	1	1	1	1	CPD-9639 [ C18 H16 O8, tgt=82.02, overall=82.02 ]	(360.10727, 8890.425)(361.1107, 1375.8517)
1,4-dihydroxy-6,7,8-trimethoxy-2-methylanthraquinone	544886	390968	178195	192954	1	1	329147	239576	1	1	181024	1	202708	207039	229391	245251	162480	288005	1	1	CPD-9632 [ C18 H16 O7, tgt=70.51, overall=70.51 ]	(344.0908, 7877.481)(345.08942, 1046.05)(328.35428, 702.3773)(329.08368, 626.985)(349.11038, 1173.602)(328.4262, 873.7866)(365.0396, 73.13)(367.1404, 132.18)(346.87268, 300.16498)(367.08206, 81.57)(350.21143, 1678.2286)(352.57385, 1738.095)(354.0791, 295.53)
1,4,5-trihydroxy-6,7,8-trimethoxy-2-methylanthraquinone	206952	254797	164826	153937	200516	148938	148898	101220	1	1	116639	1	115993	148325	157151	1	1	1	1	1	CPD-9633 [ C18 H16 O8, tgt=82.02, overall=82.02 ]	(360.10727, 8890.425)(361.1107, 1375.8517)
1,7-dihydroxy-5,6,8-trimethoxyanthraquinone	299424	397273	392335	240967	390117	174858	193822	134729	206980	404096	1	180531	160300	159535	180827	146464	158560	1	1	1	CPD-9631 [ C17 H13 O7, tgt=44.44, overall=44.44 ]	(348.33377, 1694.9214)(351.10895, 8713.272)(352.11255, 579.35254)(371.03073, 1201.0967)(332.07565, 790.63995)(339.05997, 746.41504)(330.36493, 4166.8794)(331.69507, 2682.1511)(333.76755, 2047.6268)(334.1016, 313.805)
hyperforin	1	1	1	1	6069598	5539187	9080170	5769386	6587999	6265785	1	5342681	3160662	4809746	5081498	7701559	10913650	2056903	6609349	4146930	CPD-9635 [ C35H52O4, tgt= ]	(519.8796, 702.6825)(521.388, 96.685)(562.585, 733.9294)(564.8983, 626.14496)(565.4002, 252.37)(519.38055, 794.3601)(558.5596, 3951.9163)(559.4307, 1261.4048)(537.394, 25652.557)(538.39703, 9037.92)(539.3998, 2685.6575)(540.3989, 32.18)(545.3832, 42.6)(539.4246, 136.23666)(541.4256, 105.76)
amobarbital	1	1	1	1	1	1211162	1	1721574	1	1	1103819	613349	769178	561445	2457704	1802890	861396	509534	485485	330537	CPD-5742 [ C11H17N2O3, tgt= ]	(228.35358, 12141.701)(209.11757, 7194.3457)(210.1183, 1821.2733)(264.0891, 778.46)(246.97856, 1616.332)(246.29004, 2064.6401)(245.1601, 1192.55)(225.14864, 72132.0)(226.15292, 8819.326)(227.1549, 1158.48)(228.1457, 90.21)(248.11296, 1850.7576)(249.11517, 294.56332)(230.10243, 67328.5)(231.60535, 5651.3003)(232.11401, 952.37)
2-formylpyridine	321838	346810	234775	173388	216985	358321	391677	248983	291581	291941	353042	429545	256474	301354	273698	430476	319836	394910	262511	367181	CPD-19751 [ C6 H5 N O, tgt=47.53, overall=47.53 ]	(111.99164, 41832.582)(110.47227, 1803.3657)(113.05855, 3172.9)(130.9919, 102.1)(125.070984, 13697.492)(107.0609, 82.87)(133.43445, 1491.558)(134.03806, 104.315)
3,4-dihydrocoumarin	3297991	3131525	1907863	1	1594184	3005121	1	1	2384337	1881194	2133015	2540178	2735261	2057544	2232428	3733425	3005140	4065807	3250438	2772409	DIHYDROCOUMARIN [ C9 H8 O2, tgt=99.64, overall=99.64 ]	(150.0556, 539.68)(149.29079, 1771.9315)(150.05478, 203.7775)(131.04913, 2703.3906)(166.0864, 123279.09)(167.08972, 12340.432)(168.09322, 560.8767)(151.0858, 167.74)(153.0899, 283.48)
bisorganyltrisulfane	214974	549263	218018	297128	438899	147042	185931	241788	130143	285445	321914	180745	223309	128941	199361	167626	240081	110504	174544	263160	CPD-11763 [ C20 H32 N6 O12 S3, tgt=23.95, overall=23.95 ]	(650.1368, 12021.092)(652.1357, 4124.953)(663.166, 1892.1565)(664.151, 128.48)
dodecane-1,7-diol	336674	434519	307104	425903	336079	312128	261578	292094	326361	326631	1	242844	196836	198630	271806	176296	216596	239433	226609	196022	CPD-17647 [ C12 H26 O2, tgt=86.56, overall=86.56 ]	(241.15726, 2879.4578)(226.04988, 2586.5432)(202.2164, 12945.055)(203.21988, 1453.9984)(225.1849, 2749.461)(207.17383, 1225.412)
2-dehydro-3-deoxy-D-octonate	766011	942703	875014	823773	786865	684022	799611	693549	702110	644708	702567	683269	597180	575169	581718	561412	629904	616790	606535	617662	CPD-19753 [ C8 H13 O8, tgt=56.06, overall=56.06 ]	(241.07178, 592.8108)(224.05945, 774.55505)(240.00195, 699.65717)(282.0318, 268.46)(262.7495, 789.94934)(255.0986, 7173.99)(238.89107, 337.82797)(260.3037, 26192.176)(261.11215, 3885.6865)(262.0523, 2293.436)
dicoumarol	384558	422053	186147	319887	201552	418267	421072	302390	335306	294503	275682	257899	260626	305092	252992	146332	204932	155086	142227	147727	DICOUMAROL [ C19 H12 O6, tgt=61.72, overall=61.72 ]	(337.26212, 3379.6743)(320.92502, 1643.1393)(321.72754, 920.7067)(319.06094, 3587.1497)(320.0648, 220.83714)(357.01602, 146.86334)(337.0905, 4175.593)(339.64386, 491.6205)(341.0959, 633.5762)(363.06845, 3850.0078)(364.0709, 518.45)
(9Z)-octadec-9-ene-1,18-diol	1020930	1527187	749706	591441	843046	385027	643611	865607	928754	833365	2652246	3025713	2296029	2372593	1982353	2361527	992839	1619131	2548970	1554859	CPD-17644 [ C18 H36 O2, tgt=98.97, overall=98.97 ]	(286.1734, 2816.778)(288.2887, 193.6)(267.2683, 26919.844)(268.27054, 5910.1533)(269.2725, 1081.34)(329.2465, 156.33)(310.43314, 4224.64)(303.30426, 1140.1663)(284.2948, 96093.6)(285.29813, 18369.799)(286.3018, 3851.91)(307.31067, 8824.265)(308.26758, 1529.5453)(289.2525, 198.50143)
2-(8-hydroxy-2-oxotridecyl)-6-oxopyran-4-olate	368452	242059	1	746277	1	187941	482817	967078	537943	197834	424112	157921	216871	1	175626	1	405559	167130	282822	162737	CPD-17645 [ C18 H27 O5, tgt=60.45, overall=60.45 ]	(323.1856, 2291.9304)(305.1726, 1638.7172)(325.48697, 8015.1255)(326.20264, 2837.673)(329.209, 134.86)(307.18997, 3943.648)(308.189, 741.16235)(343.47714, 1750.2362)(344.47876, 2498.862)(345.2273, 850.9892)(323.21222, 36671.035)(324.21548, 8207.492)(325.2119, 2923.725)(326.2018, 503.8)(351.19208, 446.32)(329.1713, 90.25)
1,16-hexadecane-diol	351161	1	543724	389496	307451	284805	5187004	1446980	392563	1	1	5086722	3648617	3793119	1841224	1	1568036	2195201	1376886	1219531	CPD-17642 [ C16 H34 O2, tgt=83.00, overall=83.00 ]	(303.23105, 2373.5706)(281.21036, 1166.1602)(281.24655, 91639.14)(282.25037, 15952.244)(263.23688, 8248.055)(264.24268, 1225.5413)
echinatin	472978	565084	568471	529931	483196	649675	793137	762025	727293	730601	379239	193433	309288	156294	181290	162928	244229	263212	229936	208544	CPD-11760 [ C16 H14 O4, tgt=65.14, overall=65.14 ]	(270.0862, 3001.9058)(271.08902, 536.9994)(253.88174, 327.734)(274.85562, 3686.7546)(275.10394, 233.37)(309.0531, 1002.16547)(291.04492, 240.22714)(291.12933, 3072.607)(292.13522, 155.77)(274.3725, 2734.8494)(275.1251, 3134.3564)(298.0954, 307.84)(276.07, 295.3783)
1,18-octadecane-diol	1824972	1	838056	1	803243	1396214	1323517	1	1094622	827029	850404	1	1018967	856952	1133606	1404342	1	1	1428683	1	CPD-17643 [ C18 H38 O2, tgt=53.29, overall=53.29 ]	(288.28958, 13037.908)(289.29294, 2173.9607)(290.2961, 177.98)(270.27884, 168.51714)(329.03165, 4653.1274)(330.2611, 1267.9825)(309.16296, 2337.4207)(310.16193, 2683.7368)(310.2387, 3072.86)(291.2675, 2586.3481)
18-hydroxystearate	34619592	24919108	25048460	23938924	16858540	36420856	7263333	2684970	7246147	7145161	1	140316	1003236	503489	571730	128579	473919	5104871	3107240	458306	CPD-17640 [ C18 H35 O3, tgt=85.98, overall=85.98 ]	(299.25696, 4725.735)(300.25977, 743.25305)(281.2473, 66638.76)(282.25067, 12579.118)(302.26895, 64.87667)(285.26807, 4541.1997)(287.27393, 29.425)(341.4899, 933.98584)(343.34644, 1914.4994)(343.89383, 2278.0984)(344.22705, 3008.375)(322.93893, 203.11455)(324.21606, 501.5475)(318.99963, 1252.8501)(319.30005, 275.292)(300.28918, 5669.8726)(302.6697, 3436.8582)(304.01215, 8749.636)(304.2998, 14627.…
&beta;-D-fructofuranose 1-phosphate	748593	711231	542674	567799	591631	705207	668864	664702	494482	552166	632494	486821	570949	592112	788741	537553	489031	530375	419129	561875	FRU1P [ C6 H11 O9 P, tgt=47.71, overall=47.71 ]	(258.57043, 228.06888)(241.00484, 27721.535)(242.15552, 10097.563)(245.0183, 7802.666)(262.18988, 369.54263)(263.0313, 996.82135)(302.987, 129.55)(278.9657, 311.7078)(276.04858, 695.735)(263.05212, 443.97668)
phenylacetaldehyde	6725493	6466708	3950753	3753189	3322798	6207730	6619833	5140905	4882689	3919005	3928352	4452567	4860889	3667862	3946713	6688828	5582839	7281330	6052453	5098448	PHENYLACETALDEHYDE [ C8 H8 O, tgt=99.52, overall=99.52 ]	(124.66982, 4472.339)(102.04704, 1567.7201)(121.900024, 4558.311)(103.05432, 19566.123)(104.057884, 1482.3708)(146.0199, 4206.351)(147.0229, 128.34)(138.09244, 1389.053)(120.08071, 203533.88)(121.08395, 19604.521)
dioxindole-3-acetyl-3-O-beta-glucose	364874	650082	263605	361197	234107	831694	1006661	1140852	1091668	1392020	644148	639491	860524	616790	518299	183457	393552	255965	1	271381	CPD-9642 [ C16 H18 N O9, tgt=46.70, overall=46.70 ]	(368.09894, 339.64252)(350.0921, 256.96)(391.26184, 576.3537)(394.18936, 545.59595)(395.0593, 482.3125)(369.12573, 831.29956)(371.97437, 416.46475)(372.12988, 1382.4467)(395.09393, 607.16296)
dethiobiotin	497643	111308	233008	139225	331278	368129	366437	358634	345402	196386	179399	557565	493446	303939	593758	852243	1	824257	154458	1	DETHIOBIOTIN [ C10 H17 N2 O3, tgt=76.72, overall=76.72 ]	(213.5123, 2517.7524)(198.118, 69.19)(197.12311, 1741.7017)(235.16925, 8909.412)(236.16994, 1973.0613)(213.14838, 18656.158)(214.15222, 1587.2516)(237.99045, 3547.69)(238.1163, 251.35)(220.2618, 1284.8131)(222.1156, 1501.99)
biotin	1005466	215234	782252	731084	694769	753399	806570	817339	915042	697673	780036	675783	671969	569972	597255	507150	553136	541545	612605	580753	BIOTIN [ C10 H15 N2 O3 S, tgt=65.41, overall=65.41 ]	(244.36987, 10464.846)(246.24785, 732.5883)(247.07874, 689.87)(228.27019, 557.93005)(230.0702, 368.85)(244.4193, 11841.624)(245.3724, 1276.4906)(246.0809, 619.4255)(227.87459, 592.2314)(229.07724, 168.505)(286.71347, 6426.7563)(288.0449, 703.655)(266.03247, 146.71666)(264.9562, 4286.714)(264.61664, 2397.1301)(265.1142, 4493.73)(246.101, 128.0)(268.06796, 122.40167)
7-hydroxylaurate	837915	613744	290115	246641	251277	695641	655217	729348	439474	385970	422430	539105	553480	373107	430432	464278	490097	350692	373427	538623	CPD-17637 [ C12 H23 O3, tgt=74.75, overall=74.75 ]	(197.15266, 1563.1975)(238.11433, 3339.3162)(215.1865, 21057.057)(216.1928, 3756.3738)(239.15855, 2533.6099)(220.14493, 2782.4995)
(2R,3S)-2,7-dihydroxy-4'-methoxyisoflavanone	7842228	7320768	5960801	5736319	5542392	7379907	7313541	7804685	1	5574773	6355370	6343717	6189288	5289665	6262694	5962961	6566927	5563951	6124162	6507732	CPD-3502 [ C16 H14 O5, tgt=60.95, overall=60.95 ]	(289.09393, 1985.9601)(290.09543, 139.85251)(268.0714, 193.975)(287.65244, 15619.316)(288.59747, 3227.124)(291.10544, 964.815)(270.08618, 4476.926)(271.14136, 866.8643)(272.08752, 2224.0896)(325.15656, 1817.2936)(327.048, 1007.11993)(327.0498, 104.88)(308.37366, 958.30664)(307.4288, 897.384)(308.1292, 124.32)(286.11072, 145.57333)(309.18192, 986.2354)(312.58615, 854.60004)(291.69806, 3384.8782)(2…
psoralen	1	1	1	1	1	608114	593928	648888	485193	573194	552346	432782	775895	1	730716	464696	611032	1135096	734644	1387412	PHYTOALEXIN-CMPD [ C11 H6 O3, tgt= ]	(170.02992, 141.49374)(173.0415, 95.96)(204.06552, 44628.793)(205.06894, 4911.7744)(206.0742, 135.74)(187.06047, 1619.64)(210.02502, 331.15778)(211.02475, 158.53)
S-adenosyl-4-methylsulfanyl-2-oxobutanoate	1119920	1	322357	2476332	678743	1901206	2253464	1377185	1089245	2515872	528109	339670	343708	634087	410890	147895	110445	142273	114468	125496	S-ADENOSYL-4-METHYLTHIO-2-OXOBUTANOATE [ C15 H19 N5 O6 S, tgt=52.81, overall=52.81 ]	(379.09882, 40399.14)(380.10278, 7099.9604)(381.1052, 1709.9961)(382.10727, 268.68332)(380.10126, 2230.75)(402.08313, 1073.96)
geraniol	978899	815157	517394	366215	500676	657027	725768	498557	579289	439834	591361	659148	629957	522660	1018941	859566	1019614	959412	993347	907184	GERANIOL [ C10 H18 O, tgt=85.92, overall=85.92 ]	(155.14316, 8718.66)(156.14551, 673.145)(137.13213, 456.16434)(198.44081, 214.63333)(181.09932, 155.145)(172.16978, 361.46533)(177.32721, 7302.9663)(178.12708, 2428.466)(159.11644, 9009.067)(160.12042, 545.5677)
(9Z,15Z)-12,13-epoxy-octadeca-9,15-dienoate	4854368	3438348	1841666	1	2356616	2648677	2452998	2433258	1	1785264	1892851	3172682	2747939	1	3607203	5164643	4142947	4491794	4591758	4804406	CPD-13090 [ C18 H29 O3, tgt=86.30, overall=86.30 ]	(293.2109, 54884.344)(294.21262, 13527.838)(275.20068, 59997.285)(276.20383, 11782.705)(295.22644, 25499.28)(296.22906, 4915.336)(277.2779, 7826.0576)(278.21686, 1312.474)(297.7144, 14793.502)(298.24557, 4853.6377)(318.21036, 912.2871)(319.1469, 4717.5664)(320.21143, 643.15424)(299.69833, 621.1062)(300.2011, 825.94)
plastoquinol-9	1	1	1	50288	1	1	90220	3399796	4365954	1	159692	7408310	5180998	6473733	8993493	1881164	8233153	1	9149032	1304454	CPD-12829 [ C53H82O2, tgt= ]	(790.5874, 11313.958)(791.59, 5362.745)(792.5907, 3242.48)(772.58386, 28994.809)(773.5857, 13684.252)(774.5852, 6899.844)(775.5832, 2039.15)(773.6249, 12.65)(758.7064, 2867.0745)(759.70905, 1545.757)(760.63525, 651.7784)
robustaquinone D	1513253	1575126	1393582	1438519	1392385	1524821	1506514	1444518	1364427	1417624	1319224	567870	1489644	1492463	1607510	1555537	1587776	1672399	1658877	1648885	CPD-9618 [ C16 H12 O5, tgt=74.08, overall=74.08 ]	(269.06595, 2481.3464)(285.07782, 28156.129)(286.08112, 3198.8044)(287.08362, 122.604996)(267.06723, 12595.354)(268.06943, 2390.7407)(305.0173, 94.706665)
hopan-22-ol	2703322	2373305	2297697	2339182	3056764	2392442	2659910	2017444	2108018	2735834	3534852	2041294	1920266	1982944	2468281	2095323	1851543	2109345	2315962	2193914	HOPAN-22-OL [ C30 H52 O, tgt=90.10, overall=90.10 ]	(470.70117, 527.4017)(471.3652, 1448.26)(449.35577, 8297.785)(450.3633, 20654.14)(451.3714, 5866.97)(451.45053, 155.9046)(452.39346, 57160.688)(453.39658, 15057.958)(454.39737, 2578.799)(455.4, 80.74)(436.72635, 62.84667)(437.3974, 139.37)
robustaquinone B	2508731	819107	934786	193612	702587	2665866	2569147	2842057	3198553	3522271	1837556	900194	974538	307326	1016168	1024898	1	396102	1123910	1121992	CPD-9616 [ C17 H14 O6, tgt=58.15, overall=58.15 ]	(315.0785, 291.14334)(297.80862, 40557.793)(297.06985, 7887.458)(298.06567, 6439.3174)(299.06934, 356.18143)(315.38263, 8181.4155)(316.092, 1204.8782)(298.15167, 4501.1343)(298.07907, 1567.4)(353.78815, 3721.921)(354.0437, 139.6)(355.0385, 146.25)(335.0366, 121.38)(337.12796, 383.12378)(337.07117, 1424.4282)(320.42853, 3009.324)(320.06473, 244.048)
DL -&alpha;-difluoromethyllysine	276358	478018	388689	389925	227899	406949	456013	373602	423434	336745	1	156821	144217	1	292585	1	378988	1	175846	1	CPD-7990 [ C7 H15 F2 N2 O2, tgt=79.47, overall=79.47 ]	(180.1025, 4148.7085)(181.10362, 584.866)(201.12433, 115.02667)(185.1173, 248.3)(225.11357, 1025.875)(207.10194, 492.5625)
robustaquinone C	290995	289989	252957	253480	272240	267633	257847	238492	234089	211448	234895	210590	162166	167458	226423	151672	124743	147535	103657	148529	CPD-9617 [ C16 H12 O6, tgt=61.71, overall=61.71 ]	(304.6037, 6134.077)(282.8071, 3428.2373)(283.0532, 1425.69)(303.02625, 15868.471)(304.1287, 5271.8545)(283.061, 237.5657)(319.099, 174.05)(309.05356, 1548.8099)
afrormosin-7-O-glucoside	1	1	1	1	133901	1	1	158403	1	121333	1	1	127295	151771	145696	151882	160080	155207	137899	155794	CPD-10077 [ C23H24O10, tgt= ]	(464.14392, 4500.3667)(445.73224, 431.346)(444.1313, 1062.5901)(484.1845, 689.55)(460.16238, 1453.9868)
protopine	1	187712	1	1	1	131739	142103	125379	98504	1	122243	109407	560679	108685	101890	116401	124561	157150	1	1	PROTOPINE [ C20H19NO5, tgt= ]	(357.99136, 14867.349)(358.99442, 6673.9272)(359.14874, 5009.9404)(336.12024, 7468.2334)(337.1235, 1278.0393)(338.1261, 105.034996)(372.1607, 792.1107)(373.1642, 348.15)(380.12756, 786.63)
coumestrol	1441503	1206448	855199	797342	861351	1051897	1197397	1043003	803745	715964	1066208	717089	737449	834579	984713	1005671	993622	974675	889126	978590	CPD-11779 [ C15 H8 O5, tgt=52.02, overall=52.02 ]	(273.0487, 2355.6538)(251.03096, 2434.8633)(252.03398, 101.783325)(274.05566, 1551.2649)(251.03584, 7514.811)(252.03648, 290.76532)(253.03036, 409.49075)(306.99738, 11446.896)(308.0019, 776.86255)(308.99185, 136.2)(288.98788, 320.68463)(287.07037, 170.76999)(268.06165, 180.44)(293.98743, 3491.6355)(294.98972, 567.07544)(295.95874, 447.85587)(296.0413, 209.97)(273.1164, 613.1859)
folate	9107847	1677527	7972582	8121459	1	3448921	8508110	8005724	7539311	7426384	8560434	8872301	7888218	7615015	8303191	1087166	8128490	8728098	8228872	7999687	CPD-12826 [ C19 H17 N7 O6, tgt=80.37, overall=80.37 ]	(457.1552, 249863.31)(458.1581, 41543.883)(459.15985, 9489.33)(460.1625, 1119.6112)(439.14178, 121.1875)
3,9-dihydroxypterocarp-6a-en	578333	584627	517280	532454	520397	558463	569730	537543	494402	504976	491189	538936	560884	159109	593221	621397	634178	655417	659737	634939	CPD-11782 [ C15 H10 O4, tgt=63.14, overall=63.14 ]	(258.06473, 131.15001)(239.05457, 1027.5901)(255.06718, 12523.526)(256.07025, 1196.635)(257.07217, 105.51857)(237.05722, 2283.9028)(238.0587, 223.55078)
demethylphylloquinol	6905176	1	7583328	1	4250210	7335586	5836738	6014431	3769960	6826650	1	7377817	6131414	7469462	4983810	1	5855754	5391164	4690092	5989882	CPD-12830 [ C30 H46 O2, tgt=58.30, overall=58.30 ]	(440.3552, 277.8)(423.3521, 163.39)(421.8185, 3733.6226)(422.95334, 885.3207)(423.85776, 2996.6736)(478.1309, 3662.8525)(479.3205, 1343.608)(482.32727, 270.69)(463.30713, 5791.059)(464.31128, 1362.0986)(465.3176, 51.25)(461.3954, 335.81332)(438.37796, 93643.56)(439.3805, 23541.727)(440.38123, 3769.133)(462.8468, 184.7)(443.64624, 7923.2686)(444.77164, 2920.5833)(445.7613, 737.18005)
<i>N</i>-guanyl-1,7-diaminoheptane	321696	785232	206481	599483	139498	291988	1	1	1	404556	1	1	533644	340085	655935	900141	1	208005	133752	180221	CPD-16884 [ C8 H22 N4, tgt=74.87, overall=74.87 ]	(174.18527, 20631.697)(175.18869, 1697.1713)(213.1484, 12073.513)(214.15172, 2922.9758)(215.14606, 415.0175)
22-oxo-docosanoate	2453030	2937230	2038243	1520539	1	1	1276048	888876	1154126	501336	2123176	3405284	2971362	1431686	1894912	2171717	1332459	1	2858092	1844476	CPD-13098 [ C22 H41 O3, tgt=98.86, overall=98.86 ]	(354.30426, 246.31001)(335.29422, 54005.805)(336.29407, 15493.887)(337.30392, 3607.5776)(338.3076, 99.79)(337.30646, 2697.164)(341.3208, 386.51334)(396.51337, 1292.4512)(397.46393, 4141.6123)(398.2807, 996.35803)(378.26566, 2220.062)(379.26242, 9924.467)(380.26547, 1948.5021)(372.59692, 183.9525)(354.33673, 2713.0444)(376.36264, 546.15643)(377.3034, 292.02)(358.34372, 3748.1536)(359.29056, 478.68…
1D-<i>myo</i>-inositol 4-monophosphate	748593	711231	542674	567799	591631	705207	668864	664702	494482	552166	632494	486821	570949	592112	788741	537553	489031	530375	419129	561875	D-MYO-INOSITOL-4-PHOSPHATE [ C6 H11 O9 P, tgt=47.71, overall=47.71 ]	(258.57043, 228.06888)(241.00484, 27721.535)(242.15552, 10097.563)(245.0183, 7802.666)(262.18988, 369.54263)(263.0313, 996.82135)(302.987, 129.55)(278.9657, 311.7078)(276.04858, 695.735)(263.05212, 443.97668)
hygrine	11298109	1	1	1	5302779	6560344	6266370	4468153	1	1	1	1	7135997	5650156	7240959	8015171	7302587	9567970	1	3001445	CPD-7995 [ C8 H16 N O, tgt=98.88, overall=98.88 ]	(142.12299, 192963.56)(143.12599, 16895.018)(144.13583, 1505.5841)(124.20307, 7524.247)(125.11362, 1022.225)(145.13585, 427.94)(185.09149, 318.07413)(187.09285, 2615.125)(163.07689, 5357.6367)(165.78056, 885.70166)(150.36276, 3037.3826)
2-hydroxy-4-carboxypyrimidine	2102755	498566	1056066	1131206	566557	2205600	541562	228209	792746	2158250	268674	124689	170470	153931	114151	138819	340767	143280	126541	218325	2-HYDROXY-4-CARBOXYPYRIMIDINE [ C5 H3 N2 O3, tgt=73.73, overall=73.73 ]	(142.02661, 34.855003)(127.0235, 4389.546)(139.0391, 12246.824)(140.04219, 555.77527)
(9Z,12Z)-15,16-epoxyoctadeca-9,12-dienoate	4854368	3438348	1841666	1	2356616	2648677	2452998	2433258	1	1785264	1892851	3172682	2747939	1	3607203	5164643	4142947	4491794	4591758	4804406	CPD-13091 [ C18 H29 O3, tgt=86.30, overall=86.30 ]	(293.2109, 54884.344)(294.21262, 13527.838)(275.20068, 59997.285)(276.20383, 11782.705)(295.22644, 25499.28)(296.22906, 4915.336)(277.2779, 7826.0576)(278.21686, 1312.474)(297.7144, 14793.502)(298.24557, 4853.6377)(318.21036, 912.2871)(319.1469, 4717.5664)(320.21143, 643.15424)(299.69833, 621.1062)(300.2011, 825.94)
(-)-5'-demethylyatein	1	172173	311983	1	1	154761	343399	1360437	1323837	1633893	1	178608	1023249	694284	197064	483949	472683	230963	486323	334626	CPD-18755 [ C21H22O7, tgt= ]	(387.1435, 340.65002)(369.50232, 1585.8225)(372.13226, 455.08002)(387.14847, 284.65668)(369.13055, 1391.7062)(426.5975, 447.34497)(410.53073, 1884.0791)(411.51242, 639.40753)(404.16693, 763.662)(389.57098, 615.382)(410.1286, 134.76)
<i>N</i>-methylanthranilate	2941957	3568122	1	2347945	2288993	2528998	3000573	2348913	2101619	1842740	1	1464730	1602253	1377956	1584365	756930	787410	2083913	1	617530	CPD-402 [ C8 H8 N O2, tgt=87.71, overall=87.71 ]	(150.05495, 35782.29)(151.05818, 3877.613)(152.315, 2041.1125)(136.06165, 68916.43)(137.0644, 5225.069)(168.08835, 5595.1514)(169.09277, 171.78667)(151.68132, 208.95401)(177.05542, 2685.439)
1,6,8-trihydroxy-7-methoxy-2-methylanthraquinone	290995	289989	252957	253480	272240	267633	257847	238492	234089	211448	234895	210590	162166	167458	226423	151672	124743	147535	103657	148529	CPD-9627 [ C16 H12 O6, tgt=61.71, overall=61.71 ]	(304.6037, 6134.077)(282.8071, 3428.2373)(283.0532, 1425.69)(303.02625, 15868.471)(304.1287, 5271.8545)(283.061, 237.5657)(319.099, 174.05)(309.05356, 1548.8099)
1,7,8-trihydroxy-6-methoxy-2-methylanthraquinone	290995	289989	252957	253480	272240	267633	257847	238492	234089	211448	234895	210590	162166	167458	226423	151672	124743	147535	103657	148529	CPD-9628 [ C16 H12 O6, tgt=61.71, overall=61.71 ]	(304.6037, 6134.077)(282.8071, 3428.2373)(283.0532, 1425.69)(303.02625, 15868.471)(304.1287, 5271.8545)(283.061, 237.5657)(319.099, 174.05)(309.05356, 1548.8099)
1,5,7-trihydroxy-6-methoxy-2-methylanthraquinone	290995	289989	252957	253480	272240	267633	257847	238492	234089	211448	234895	210590	162166	167458	226423	151672	124743	147535	103657	148529	CPD-9623 [ C16 H12 O6, tgt=61.71, overall=61.71 ]	(304.6037, 6134.077)(282.8071, 3428.2373)(283.0532, 1425.69)(303.02625, 15868.471)(304.1287, 5271.8545)(283.061, 237.5657)(319.099, 174.05)(309.05356, 1548.8099)
(7S)-<i>trans</i>-hinokiresinol	212012	734229	736434	560350	596899	221131	270637	775431	659208	705783	693476	507240	219521	174950	1	322683	200067	1	179947	311884	CPD-17606 [ C17 H16 O2, tgt=65.42, overall=65.42 ]	(255.5267, 5048.8887)(257.1314, 1440.3175)(237.11247, 8747.82)(238.1157, 3108.5386)(254.74315, 4698.6606)(257.13226, 939.4786)(236.9367, 1175.1235)(274.35498, 478.20856)(276.0707, 204.89667)(274.66235, 2393.7761)(254.21124, 2957.7239)(254.14624, 61.940002)(276.53806, 1252.1085)(278.11197, 168.74666)
1,3,8-trihydroxy-2-methoxyanthraquinone	985751	875565	716877	628533	703232	803359	933415	763539	271190	530419	326249	602353	478612	539908	694086	664969	611983	644521	560894	674403	CPD-9624 [ C15 H10 O6, tgt=65.17, overall=65.17 ]	(286.95032, 2859.725)(287.0466, 2497.1099)(288.0448, 705.645)(273.0487, 3264.32)(290.06393, 807.30475)(291.12265, 2485.959)(292.0665, 3055.9895)(274.05573, 2101.225)(331.0198, 709.87)(307.3982, 13233.614)(308.212, 876.2384)(304.66565, 1258.1267)(287.0705, 229.12)(309.0373, 433.6575)(293.9818, 4282.916)(294.9841, 795.6105)(295.96735, 280.6893)(296.0368, 181.73)
1,6,7-trihydroxy-2-methylanthraquinone	644437	478657	410913	419244	469621	612629	568736	658770	346645	467969	383779	510154	659348	550418	629762	547344	569766	524101	392319	350842	CPD-9625 [ C15 H10 O5, tgt=65.85, overall=65.85 ]	(274.064, 144.63)(255.83876, 628.161)(255.04129, 458.33002)(274.31998, 671.38806)(275.40564, 1432.7253)(276.07068, 312.3825)(258.06305, 391.072)(291.005, 150.64)(289.16458, 1794.0977)(290.0954, 125.7475)(276.61435, 1577.7549)(276.0482, 1330.06)
1,6,7,8-tetrahydroxy-2-methylanthraquinone	876621	844527	776105	804594	846266	757000	760438	756891	576398	740261	686021	507642	453551	433101	550923	329341	290626	315062	269316	345266	CPD-9626 [ C15 H9 O6, tgt=75.93, overall=75.93 ]	(309.09735, 327.98575)(311.0032, 769.41)(309.0329, 1094.51)(310.03387, 284.3089)(303.07648, 15085.3955)(304.07843, 5034.522)(286.04517, 10546.002)(287.04642, 2266.9553)(288.04425, 685.98096)
robustaquinone F	410747	383781	339997	337940	357322	345469	349300	370826	255201	316093	396130	325648	234002	204177	314277	151487	139752	160756	119657	161917	CPD-9620 [ C15 H10 O7, tgt=67.00, overall=67.00 ]	(288.04327, 628.61)(286.0452, 9181.757)(287.04645, 1980.1367)(288.0443, 580.40546)(344.0046, 117.32)(328.70325, 3616.5144)(324.0911, 171.0)(302.06296, 4393.259)(307.0178, 1118.6841)(308.01846, 491.87997)
robustaquinone H	544886	390968	178195	192954	1	1	329147	239576	1	1	181024	1	202708	207039	229391	245251	162480	288005	1	1	CPD-9622 [ C18 H16 O7, tgt=70.51, overall=70.51 ]	(344.0908, 7877.481)(345.08942, 1046.05)(328.35428, 702.3773)(329.08368, 626.985)(349.11038, 1173.602)(328.4262, 873.7866)(365.0396, 73.13)(367.1404, 132.18)(346.87268, 300.16498)(367.08206, 81.57)(350.21143, 1678.2286)(352.57385, 1738.095)(354.0791, 295.53)
7,8-dihydromonapterin	565456	586509	326728	268060	386310	491941	486794	495631	451048	433081	323331	354199	273113	359540	392061	280742	421180	377017	383491	400899	CPD-11770 [ C9 H13 N5 O4, tgt=78.29, overall=78.29 ]	(255.09944, 2816.547)(238.89082, 236.41199)(258.11078, 124073.96)(259.11444, 15083.039)(238.09293, 3755.9285)(295.06265, 1820.6764)(298.0656, 3417.8457)(299.06815, 190.38167)(276.04865, 1925.8533)(277.05002, 335.32666)(274.45032, 2381.26)(278.1434, 100.38)(259.1269, 221.395)(279.93973, 9629.939)(280.93497, 2317.6687)(281.4282, 610.50336)(260.0742, 1854.8396)(261.0744, 280.82)
calycosin 7-<i>O</i>-glucoside	315099	308487	108895	112476	274035	316320	133505	281096	105745	276005	277998	308164	320476	319698	351245	351457	346806	364157	370411	363567	CPD-17611 [ C22 H22 O10, tgt=57.98, overall=57.98 ]	(447.12994, 2846.8293)(428.1165, 524.66)(429.119, 4363.25)(430.1221, 304.68665)(473.12677, 3013.661)(474.1293, 111.57)(455.1159, 2691.5469)(456.1183, 130.04)
strictosamide	265029	302296	280676	328868	224063	202164	160694	147935	1	143449	144370	1	110404	188883	1	1	1	1	1	1	CPD-11775 [ C26 H30 N2 O8, tgt=57.49, overall=57.49 ]	(522.19635, 3528.9412)(523.1994, 805.8266)(504.18564, 2537.8826)(505.18976, 519.448)
4-prenylphlormethylbutanophenone	1758454	1452555	1113484	920760	928134	1635971	1712497	1222843	1211950	1141228	514119	432413	572780	445523	310048	659682	550920	725039	699590	691463	CPD-19785 [ C16 H21 O4, tgt=91.31, overall=91.31 ]	(280.1553, 159.865)(261.13635, 2827.2)(279.40918, 1830.8787)(280.15512, 722.60596)(263.3499, 2513.7803)(264.82068, 5983.7246)(265.1548, 8529.25)(298.09686, 33078.695)(299.09958, 4407.2554)(300.09467, 1219.2737)(295.17877, 578.7175)(301.1405, 2112.0818)
9(S)-hydroxy-(10E,12Z,15Z)-octadeca-10,12,15-trienoate	4854368	3438348	1841666	1	2356616	2648677	2452998	2433258	1	1785264	1892851	3172682	2747939	1	3607203	5164643	4142947	4491794	4591758	4804406	CPD-17614 [ C18 H29 O3, tgt=86.30, overall=86.30 ]	(293.2109, 54884.344)(294.21262, 13527.838)(275.20068, 59997.285)(276.20383, 11782.705)(295.22644, 25499.28)(296.22906, 4915.336)(277.2779, 7826.0576)(278.21686, 1312.474)(297.7144, 14793.502)(298.24557, 4853.6377)(318.21036, 912.2871)(319.1469, 4717.5664)(320.21143, 643.15424)(299.69833, 621.1062)(300.2011, 825.94)
7,2'-dihydroxy-4',5'-methylenedioxyisoflav-3-ene	1513253	1575126	1393582	1438519	1392385	1524821	1506514	1444518	1364427	1417624	1319224	567870	1489644	1492463	1607510	1555537	1587776	1672399	1658877	1648885	CPD-17616 [ C16 H12 O5, tgt=74.08, overall=74.08 ]	(269.06595, 2481.3464)(285.07782, 28156.129)(286.08112, 3198.8044)(287.08362, 122.604996)(267.06723, 12595.354)(268.06943, 2390.7407)(305.0173, 94.706665)
1-deoxymannojirimycin	677430	729079	1570104	732273	870994	595556	2788768	3077345	2446816	2591096	2373766	2645846	1130386	4839365	1014280	2164881	3233586	2425205	2932291	928677	CPD-16891 [ C6 H14 N O4, tgt=61.04, overall=61.04 ]	(166.55984, 1526.7937)(165.1001, 106.75)(147.64026, 143.42554)(147.5904, 737.215)(203.05312, 47683.973)(204.05661, 3194.8794)(205.0565, 267.90717)(185.0424, 57.47)(182.1273, 441.21268)(164.36719, 515.0513)(187.08177, 21331.105)(188.08235, 5392.2734)(173.07985, 142.215)(174.08319, 1946.6951)
10-hydroxydihydrosanguinarine	119934	152822	244842	120871	1	160635	231090	206201	263930	130972	226177	91635	115267	1	1	1	153279	1	433236	141436	10-HYDROXYDIHYDROSANGUINARINE [ C20 H15 N O5, tgt=69.75, overall=69.75 ]	(350.09433, 351.745)(334.19223, 1892.293)(335.09448, 15889.67)(336.09866, 2267.964)(352.44574, 6058.385)(352.11264, 925.81995)(333.43155, 5919.3633)(334.10184, 221.76001)(374.83014, 1777.5289)(375.0568, 3389.01)(368.70615, 6015.867)(369.13193, 1440.5126)(351.1218, 145.585)(373.0918, 2258.632)(354.7044, 3229.1602)
<i>trans</i>-5-O-(4-coumaroyl)shikimate	281272	773001	252498	265339	507577	827285	855016	806360	699405	599818	225047	163108	149909	152487	202171	422808	567467	527260	542164	577038	CPD-412 [ C16 H15 O7, tgt=61.70, overall=61.70 ]	(320.80084, 1192.6364)(324.09155, 149.485)(303.13248, 12279.277)(304.1344, 3988.2764)(305.07715, 3555.115)(322.0927, 1258.79)(302.74597, 7618.01)(362.4149, 860.4854)(364.05334, 201.9)(340.12054, 1008.2867)(345.07904, 438.21402)(326.06934, 119.28999)
ascorbigen	1	1	283565	274935	259881	278402	300152	279558	268256	275108	254268	269979	292776	1	293799	298961	104253	315321	326996	1	CPDQT-426 [ C15H15NO6, tgt= ]	(289.65634, 364.2271)(307.10178, 681.8526)(289.09183, 7181.933)(290.09436, 149.81429)(323.1282, 114.36)(329.0847, 10755.572)(330.0882, 913.1867)(311.07422, 11802.959)(312.07782, 1547.5186)(313.081, 213.88)
indol-3-ylmethyl-L-cysteine	3414034	7599668	6381649	4181803	5118680	4710127	7850000	5105469	4468975	3989077	4559207	3965803	4619684	4449431	2333016	8740360	10175957	5842797	8536623	8094730	CPDQT-427 [ C12 H14 N2 O2 S, tgt=52.03, overall=52.03 ]	(254.07903, 958.29065)(255.07825, 90.7325)(234.06697, 3253.9934)(235.06883, 999.3382)(252.08774, 298.4336)(253.58305, 390.71002)(235.07208, 615.6925)(293.98758, 2113.9216)(294.9898, 481.77545)(295.0395, 705.14)(273.0295, 301.85333)(270.32968, 495.99164)(272.22458, 293.23553)(273.1107, 62.22)(254.15904, 1278.3264)(274.49023, 199.0658)(276.06918, 132.16856)(278.0657, 921.79)(257.05283, 684.2721)(25…
indole-3-carbinol	557747	407554	1539140	180407	236829	490948	412899	429137	420504	256032	365676	712578	859892	622358	704996	1511015	1172389	1598861	1508804	1595547	CPDQT-428 [ C9 H9 N O, tgt=87.21, overall=87.21 ]	(151.07726, 2616.234)(152.08858, 433.337)(153.09076, 272.035)(130.06497, 41418.492)(131.06834, 4043.9321)(166.84001, 1977.302)(168.1125, 4720.635)(149.09605, 3627.7048)(150.09985, 1351.3312)
sulcatone	1	1	349094	139163	226128	306050	473484	307393	251195	233882	1	225987	326428	241106	345730	1	1	1	332176	1	CPD-7969 [ C8H14O, tgt= ]	(130.11497, 2480.2214)(127.48849, 767.52124)(128.1077, 175.91)(110.25912, 61991.07)(111.26221, 4576.058)(166.07068, 3260.6318)(149.49088, 2743.8157)(151.062, 841.65)(144.33894, 639.47595)(126.12778, 9464.593)(127.12976, 201.63335)(131.08438, 2434.675)
bixin aldehyde	201220	147940	179528	112008	6456058	3862260	3271493	3110835	3126484	4526445	249005	415629	377849	281843	3852524	240200	3230853	245090	273009	200648	CPD-7968 [ C24 H28 O2, tgt=65.83, overall=65.83 ]	(349.21585, 2518.1382)(333.33005, 3949.3567)(334.4765, 731.9387)(349.2179, 2087.94)(334.81824, 8969.502)(336.22336, 1661.2284)(368.2469, 7795.638)(349.93546, 2771.5757)(350.9542, 6155.4224)(350.228, 132.47)(371.19675, 563.396)(358.06207, 1289.5844)
3,3'-di(indol-3-yl)methane	1	1	805631	802321	799354	1	886767	814263	805394	806289	740089	1	809206	791314	1	1	1	889155	879044	873722	CPDQT-424 [ C17 H14 N2, tgt=64.05, overall=64.05 ]	(285.07785, 27838.688)(286.08118, 3130.5479)(287.08377, 129.60832)(267.16068, 1786.2686)
homoglutathione	500035	634840	467893	442096	351589	370267	343479	287917	1	1	328247	295069	353996	396136	1	344292	408919	395679	317750	1	CPD-211 [ C11 H18 N3 O6 S, tgt=92.47, overall=92.47 ]	(303.08954, 19464.111)(304.09268, 2551.9795)(305.08896, 565.01685)(325.0714, 1891.8143)
colupulone	1762256	1631701	1590660	1650599	1620085	1768252	1688126	1688091	1648486	1628913	2319483	1475665	480479	1523651	1288388	387598	1351904	488219	736336	535284	CPD-7111 [ C25 H35 O4, tgt=71.86, overall=71.86 ]	(399.2519, 29007.115)(400.2559, 6462.966)(401.2537, 319.502)(381.57468, 110.07334)(383.2552, 130.11)(425.21414, 785.845)(423.3092, 224.32)(400.37894, 1913.267)(405.61234, 760.615)(407.74072, 1131.98)(408.2413, 300.44)
feruloylagmatine	1845025	2208593	1	797960	1	846950	1	1	1	443496	1371002	1003154	6484270	837201	577292	715222	616619	1	1862431	1	CPD-12236 [ C15 H23 N4 O3, tgt=99.34, overall=99.34 ]	(307.1762, 64068.477)(308.1795, 10474.74)(309.18152, 1285.3945)(293.1746, 20285.832)(294.17804, 5499.9595)(311.1875, 1066.33)(334.13974, 374.08667)(328.21988, 303.07333)(309.2047, 2558.0178)(310.207, 158.38)
pentose-ring	2939368	3568122	1	1	2288993	2528998	3000573	2348913	2101619	1842740	1648328	1464730	1607586	1381387	1590129	1	1	919001	1965292	1808114	PENTOSE-RING [ C5 H10 O5, tgt=87.01, overall=87.01 ]	(152.05663, 23824.184)(153.05984, 1562.4061)(151.0584, 3719.4148)(168.0883, 4181.782)(169.09189, 176.265)(152.65305, 2779.767)
(10b<i>S</i>,4a<i>R</i>)-oxomaritinamine	596445	1	1	1	1	608155	1115993	530431	548742	498674	1	428647	527586	1	473497	1	1	1	1	1	CPD-19443 [ C16 H19 N O3, tgt=82.22, overall=82.22 ]	(274.13748, 2147.2117)(275.6453, 487.38745)(276.1439, 911.63)(256.12906, 9231.389)(257.13193, 1074.7042)(278.15463, 7517.1777)(259.13873, 5111.078)(257.13245, 806.30505)(315.43277, 1730.8066)(313.0967, 658.19)(298.0961, 337.91)(293.17435, 13982.887)(294.17764, 2287.825)(295.1818, 124.92)(275.83212, 1201.4366)(276.1661, 1816.85)(299.35718, 772.2989)(297.1382, 98.51)(278.36325, 152.3375)
4-coumaroyl-3-hydroxyagmatine	1	1	1	1484316	1035625	1	1	1182958	920672	1133389	558138	1	1028803	730380	680092	1640416	1569535	1954524	1517561	1402351	CPD-12237 [ C14H21N4O3, tgt= ]	(295.1679, 400.27002)(279.15982, 18587.336)(280.16293, 3545.7988)(294.66833, 497.15)(279.50034, 3688.6233)(280.1721, 339.44)(314.9518, 2445.8237)(314.1984, 1190.21)(295.1861, 1744.79)(316.15036, 2292.1292)(300.1462, 289.87)
(10b<i>R</i>,4a<i>S</i>)-oxomaritinamine	596445	1	1	1	1	608155	1115993	530431	548742	498674	1	428647	527586	1	473497	1	1	1	1	1	CPD-19444 [ C16 H19 N O3, tgt=82.22, overall=82.22 ]	(274.13748, 2147.2117)(275.6453, 487.38745)(276.1439, 911.63)(256.12906, 9231.389)(257.13193, 1074.7042)(278.15463, 7517.1777)(259.13873, 5111.078)(257.13245, 806.30505)(315.43277, 1730.8066)(313.0967, 658.19)(298.0961, 337.91)(293.17435, 13982.887)(294.17764, 2287.825)(295.1818, 124.92)(275.83212, 1201.4366)(276.1661, 1816.85)(299.35718, 772.2989)(297.1382, 98.51)(278.36325, 152.3375)
(3<i>S</i>)-2,3-epoxy-2,3-dihydrosqualene	1874186	1	1	1	1	1	1	1796627	1755240	3531202	5203578	1356198	1292859	1217659	1683554	1	1	1	1	1	EPOXYSQUALENE [ C30 H50 O, tgt=47.25, overall=47.25 ]	(411.3818, 159.53166)(469.61127, 526.535)(470.3636, 353.42)(471.3646, 1508.88)(450.84558, 4566.075)(451.3391, 359.28)(453.345, 3638.61)(449.43356, 153.05666)(454.3973, 2389.5212)(455.4, 54.55)(433.3658, 92.44)
(10b<i>S</i>, 4a<i>R</i>)-normaritidine	596445	1	1	1	1	608155	1115993	530431	548742	498674	1	428647	527586	1	473497	1	1	1	1	1	CPD-19445 [ C16 H19 N O3, tgt=82.22, overall=82.22 ]	(274.13748, 2147.2117)(275.6453, 487.38745)(276.1439, 911.63)(256.12906, 9231.389)(257.13193, 1074.7042)(278.15463, 7517.1777)(259.13873, 5111.078)(257.13245, 806.30505)(315.43277, 1730.8066)(313.0967, 658.19)(298.0961, 337.91)(293.17435, 13982.887)(294.17764, 2287.825)(295.1818, 124.92)(275.83212, 1201.4366)(276.1661, 1816.85)(299.35718, 772.2989)(297.1382, 98.51)(278.36325, 152.3375)
hordatine A	14224260	17382136	11307913	18642036	17035486	1	12101695	7629516	8367986	7215598	11772634	10409984	9221410	9012239	7848532	9409197	11913401	15341073	11951865	11401751	CPD-12232 [ C28 H40 N8 O4, tgt=60.22, overall=60.22 ]	(593.2767, 4667.5405)(594.27686, 3920.542)(595.28827, 856.6073)(597.2966, 357.5253)(572.3574, 1380.3425)(573.3608, 454.371)(576.3008, 1662.37)(557.297, 14190.457)
5,7-dihydroxy-2-methylchromone	183502	1	160264	179483	157974	1	190848	175716	163248	142411	147311	139657	131366	1	156423	147962	163526	173886	167286	154702	CPD-0 [ C10 H8 O4, tgt=84.43, overall=84.43 ]	(195.047, 1541.19)(193.04956, 5945.464)(194.05214, 375.21466)(195.0464, 819.125)(175.29004, 226.71002)
pimelate	4067062	3128459	3534801	4955751	4637229	4764181	1	1	4019578	1	1	2452915	4026100	1	3805406	3741319	4628842	4047934	2700060	2911477	CPD-205 [ C7 H10 O4, tgt=86.01, overall=86.01 ]	(163.0752, 5656.077)(164.07857, 298.09998)(145.0665, 79.05)(177.09361, 3552.196)(178.0959, 108.66)(159.08241, 1176.33)(181.04962, 22181.338)(182.05324, 1706.0872)(165.04362, 93640.125)(165.0463, 661.145)
6-methoxypodophyllotoxin	269468	1	169846	173427	147600	1	1	1	153254	1	161823	1	186123	147532	166200	257744	129067	129347	234848	219200	CPD-8962 [ C23 H24 O9, tgt=26.55, overall=26.55 ]	(447.16113, 729.47)(464.17535, 433.05)(448.8182, 1243.4323)(449.176, 640.24)(469.13104, 1089.1727)(470.13416, 287.69)(453.13574, 5041.1104)(454.13885, 970.855)
7,9,9'-<i>cis</i>-neurosporene	2597004	2659959	2677177	2573907	2703325	2849902	2765346	2824938	2747742	2646484	1	2103838	2127000	2155530	2127228	2181313	2119380	2097900	2269762	2128265	CPD-7524 [ C40 H58, tgt=59.74, overall=59.74 ]	(577.41345, 106479.99)(578.4152, 18549.13)(579.4202, 3670.5747)(580.4248, 293.45752)
(-)-8-demethylmaritidine	596445	1	1	1	1	608155	1115993	530431	548742	498674	1	428647	527586	1	473497	1	1	1	1	1	CPD-19446 [ C16 H19 N O3, tgt=82.22, overall=82.22 ]	(274.13748, 2147.2117)(275.6453, 487.38745)(276.1439, 911.63)(256.12906, 9231.389)(257.13193, 1074.7042)(278.15463, 7517.1777)(259.13873, 5111.078)(257.13245, 806.30505)(315.43277, 1730.8066)(313.0967, 658.19)(298.0961, 337.91)(293.17435, 13982.887)(294.17764, 2287.825)(295.1818, 124.92)(275.83212, 1201.4366)(276.1661, 1816.85)(299.35718, 772.2989)(297.1382, 98.51)(278.36325, 152.3375)
11-hydroxyvittatine	2286921	1026300	1041774	478291	824778	928459	1626307	938555	540670	608957	621663	548813	733607	684838	228834	1558358	1467245	2097399	1357759	1237756	CPD-19447 [ C16 H17 N O4, tgt=93.54, overall=93.54 ]	(269.107, 22522.898)(270.10895, 2290.673)(327.07755, 783.67)(307.15192, 549.08875)(312.1111, 32445.244)(313.11386, 3727.0984)(314.11563, 391.5578)(294.10052, 15179.073)(295.10324, 1573.2168)(296.10608, 65.045)
esculin	583144	661968	1	625005	594631	1	283258	1	704113	1	1	479559	466008	1	1	1	1	1	1	1	CPD-14461 [ C15 H16 O9, tgt=69.57, overall=69.57 ]	(344.09082, 5244.245)(345.0927, 685.7)(343.59348, 2615.0315)(344.34155, 4141.2627)(323.0742, 2993.8958)(324.0739, 100.3)(361.17935, 6572.5327)(362.1811, 547.30426)(363.03488, 356.632)(340.67764, 1495.6527)(341.0958, 310.33)(363.06906, 4946.8076)(364.0729, 403.345)(345.63358, 2649.364)
cinnamoyl-&beta;-D-glucoside	946439	199715	154420	161670	151276	1	728919	406594	229600	166830	243612	730917	779884	759736	291143	445714	561499	714421	886041	429142	TRANS-CINNAMOYL-BETA-D-GLUCOSE [ C15 H18 O7, tgt=93.29, overall=93.29 ]	(312.11115, 39371.4)(313.114, 4760.396)(314.1158, 511.42)(294.83917, 296480.3)(295.84195, 33808.156)(297.0405, 7985.837)(311.1147, 9722.774)(293.10406, 4206.7256)(355.08136, 3208.9585)(337.07108, 888.59625)(312.63345, 1650.5299)(313.80362, 43442.746)(314.1387, 1876.49)(334.4169, 5034.9385)(334.10208, 229.3)(315.08813, 8486.963)(316.19284, 813.27106)
(<i>E</i>)-(indol-3-yl)acetaldehyde oxime	893235	726938	629921	1	1	950752	1118270	835173	900096	703244	406762	301669	167445	250507	237466	481283	299534	562092	445987	458212	INDOLE-3-ACETALDOXIME [ C10 H10 N2 O, tgt=78.94, overall=78.94 ]	(175.0824, 937.45)(160.2452, 282.435)(175.42152, 601.6823)(157.078, 21872.37)(195.0291, 406.69)(194.11784, 15663.143)(195.23373, 6690.353)(197.12657, 825.115)(176.10701, 22390.498)(177.11021, 3026.7163)(179.1156, 292.91)(183.067, 139.43)
&alpha;-seco-amyrin	1874186	1	1	1	1	1	1	1796627	1755240	3531202	5203578	1356198	1292859	1217659	1683554	1	1	1	1	1	CPD-13882 [ C30 H50 O, tgt=47.25, overall=47.25 ]	(411.3818, 159.53166)(469.61127, 526.535)(470.3636, 353.42)(471.3646, 1508.88)(450.84558, 4566.075)(451.3391, 359.28)(453.345, 3638.61)(449.43356, 153.05666)(454.3973, 2389.5212)(455.4, 54.55)(433.3658, 92.44)
4-methoxy-3-indolylmethylamine	1	1	1195728	1305430	1108585	1839642	2386595	1427512	1412838	1	1	1351997	1429613	1	1283288	2409858	1629030	2601122	1719794	2152573	CPDQT-436 [ C10 H13 N2 O, tgt=87.16, overall=87.16 ]	(179.10907, 333.67334)(159.09148, 40228.87)(160.09431, 4945.9683)(161.0973, 576.95)(179.11188, 413.51)(161.5193, 3207.5544)(165.11237, 642.6222)(222.0771, 191.115)(199.0596, 102.06)(195.50331, 1935.6672)(178.12747, 6155.5625)(179.1316, 184.61)(202.76686, 400.43665)(187.09358, 6714.258)
&beta;-seco-amyrin	1874186	1	1	1	1	1	1	1796627	1755240	3531202	5203578	1356198	1292859	1217659	1683554	1	1	1	1	1	CPD-13883 [ C30 H50 O, tgt=47.25, overall=47.25 ]	(411.3818, 159.53166)(469.61127, 526.535)(470.3636, 353.42)(471.3646, 1508.88)(450.84558, 4566.075)(451.3391, 359.28)(453.345, 3638.61)(449.43356, 153.05666)(454.3973, 2389.5212)(455.4, 54.55)(433.3658, 92.44)
&delta;-amyrin	1874186	1	1	1	1	1	1	1796627	1755240	3531202	5203578	1356198	1292859	1217659	1683554	1	1	1	1	1	CPD-13885 [ C30 H50 O, tgt=47.25, overall=47.25 ]	(411.3818, 159.53166)(469.61127, 526.535)(470.3636, 353.42)(471.3646, 1508.88)(450.84558, 4566.075)(451.3391, 359.28)(453.345, 3638.61)(449.43356, 153.05666)(454.3973, 2389.5212)(455.4, 54.55)(433.3658, 92.44)
F-dUMP	824396	1104292	739761	637510	103801	882786	956918	808120	1024536	629720	923658	626453	496667	452330	474147	505993	546537	646896	861375	683274	CPD-6061 [ C9 H10 F N2 O8 P, tgt=44.70, overall=44.70 ]	(329.0241, 270.38422)(306.86084, 518.9957)(308.01752, 332.83398)(368.9897, 83.28)(345.06076, 1835.4067)(326.75415, 860.6448)(327.0499, 104.88)(350.70557, 287.20154)(331.7547, 686.48254)(332.7033, 213.14401)(333.0017, 342.23)
iodoacetamide	205950	206007	174353	173544	183669	178618	172435	189775	142144	178727	169318	132051	140306	144065	192211	134257	116325	121570	95961	144019	IODOACETAMIDE [ C2 H4 I N O, tgt=45.43, overall=45.43 ]	(227.56439, 201.37666)(206.88611, 21562.666)(208.88412, 4463.6562)(203.97209, 253.74335)(186.95941, 401.61685)(190.91222, 5937.9326)
4-methoxy-3-indolylmethylisothiocyanate	748585	745186	557910	538226	606114	820398	856334	1	727802	608826	589226	725462	772589	348042	317108	1	828722	848153	771730	1	CPDQT-433 [ C11 H10 N2 O S, tgt=47.05, overall=47.05 ]	(201.04161, 653.1633)(224.0593, 541.455)(205.04973, 43.813335)(258.14886, 215.39133)(259.68088, 230.58998)(241.35794, 8445.461)(242.56659, 2774.9487)(243.46404, 1897.5116)(244.00287, 498.15164)(239.18692, 132.09401)(240.0878, 169.66)(241.70634, 116.863335)(246.0406, 273.85)(223.82756, 361.054)(224.02501, 106.14333)
<i>N</i><sup>1</sup>-(5-phospho-&beta;-D-ribosyl)glycinamide	909594	855500	775682	808130	844980	795016	781182	768996	594202	750075	691731	799699	467157	443460	545722	395280	333498	379596	1	399391	5-PHOSPHO-RIBOSYL-GLYCINEAMIDE [ C7 H14 N2 O8 P, tgt=47.59, overall=47.59 ]	(285.048, 10400.352)(289.763, 398.30798)(291.06723, 1137.754)(309.47745, 645.17474)(311.67355, 149.74667)(307.09555, 807.72)(285.07037, 963.1475)(309.0407, 162.63)(294.0371, 2711.3618)(295.03903, 297.59167)
4&alpha;-methyl-5&alpha;-cholest-7-en-3-one	20926178	1	1	1	1	1	43975728	24328544	3311440	10134915	1	1	34780736	2979601	1	5762732	1	1	1	15316151	4-ALPHA-METHYL-5-ALPHA-CHOLEST-7-EN-3-ON [ C28 H46 O, tgt=47.62, overall=47.62 ]	(399.69058, 2672.6067)(400.3636, 787.21)(383.35315, 238.20401)(383.35873, 394.43997)(443.08145, 1282.2625)(443.3336, 2565.65)(421.40237, 1049.5537)(403.391, 89.4875)(424.6403, 315.43)(426.35977, 842.88995)(406.08957, 737.41504)(407.34647, 1903.9099)
phenylethylbenzoate	347086	374419	1	662998	649787	985667	500763	758628	554356	709264	668410	479208	441151	384250	417157	660331	788096	388550	493137	300559	CPD-12217 [ C15 H14 O2, tgt=69.46, overall=69.46 ]	(231.121, 5373.363)(213.1112, 146.94)(249.1479, 1994.7347)(226.12297, 30933.713)(227.12729, 6416.824)(228.12909, 319.07083)
chloroacetol-phosphate	1	1	1	192698	245397	197319	1	1	1	1	1	155867	117458	1	152082	1	1	1	1	1	CHLOROACETOL-PHOSPHATE [ C3 H4 Cl O5 P, tgt=47.09, overall=47.09 ]	(186.9583, 255.51)(228.90816, 238.14)(212.93958, 1345.7983)(193.93037, 391.68997)
desmethylxanthohumol	215433	628433	567058	1	278590	357213	247879	181362	289109	1	116148	371267	353309	121809	1	1	350549	440676	297055	145069	CPD-7120 [ C20 H19 O5, tgt=62.21, overall=62.21 ]	(342.13892, 1776.4414)(379.96307, 6391.4956)(380.34253, 1623.7633)(366.08554, 769.68005)
&alpha;-fenchocamphorone	770436	822693	545974	483924	552781	744130	1	1	1	498954	1	785226	576847	413597	446855	1	390516	1	1	457717	CPD-12224 [ C9 H14 O, tgt=87.14, overall=87.14 ]	(139.10541, 660.7288)(120.0917, 978.07)(141.00798, 1491.8645)(124.11203, 9220.935)(125.114685, 1149.835)(180.29932, 2349.1199)(183.07806, 3916.741)(160.06029, 2631.3047)(156.13885, 141.285)(161.09451, 18248.57)(162.1019, 994.154)(143.08221, 7978.6636)(144.07623, 165.43251)
&beta;-fenchocamphorone	999825	736713	498398	334596	565651	726643	678218	1	1	351994	748556	796300	796195	650787	1	1286378	1402589	1458487	1498257	1478264	CPD-12225 [ C11 H18 O, tgt=87.55, overall=87.55 ]	(167.14319, 7880.5654)(168.14685, 1080.3357)(149.13249, 29409.645)(150.13562, 3491.9883)(151.1465, 236.15999)(211.1114, 123.21)(189.0899, 158.28)(189.37788, 2061.1138)(190.1407, 286.42)(171.11336, 2671.3608)(172.1084, 241.94666)
<i>N</i>-demethylgalanthamine	596445	1	1	1	1	608155	1115993	530431	548742	498674	1	428647	527586	1	473497	1	1	1	1	1	CPD-19431 [ C16 H19 N O3, tgt=82.22, overall=82.22 ]	(274.13748, 2147.2117)(275.6453, 487.38745)(276.1439, 911.63)(256.12906, 9231.389)(257.13193, 1074.7042)(278.15463, 7517.1777)(259.13873, 5111.078)(257.13245, 806.30505)(315.43277, 1730.8066)(313.0967, 658.19)(298.0961, 337.91)(293.17435, 13982.887)(294.17764, 2287.825)(295.1818, 124.92)(275.83212, 1201.4366)(276.1661, 1816.85)(299.35718, 772.2989)(297.1382, 98.51)(278.36325, 152.3375)
7,8-diaminopelargonate	3222219	1	2683368	1	1	3591274	1	3079620	1	1	1	3165025	3114120	3115581	2595086	4757038	4141554	5309735	4472277	4758882	DIAMINONONANOATE [ C9 H21 N2 O2, tgt=97.10, overall=97.10 ]	(189.16025, 86476.164)(190.1629, 9374.131)(191.16185, 778.76465)(173.33609, 5245.537)(175.61667, 294.11453)(176.16377, 337.80667)(228.12218, 1436.3315)(229.12, 217.56198)(210.34505, 848.5268)(212.11447, 657.32404)(213.65135, 1599.3926)(195.99005, 1606.3755)(198.0658, 1177.2567)(198.6496, 1736.615)
<i>sn</i>-1,2-di(2-propylpentanoyl)glycerol	1	1	3656949	1950772	3212155	4934837	1	2752806	1	2588392	1	4398329	3538302	3130167	4440437	6463270	6440654	6260789	6550651	5920450	CPD0-1759 [ C19H36O5, tgt= ]	(367.24515, 35322.723)(368.24966, 7330.068)(327.25232, 4096.31)(345.724, 2228.2678)(347.26068, 136.93222)(362.28952, 66938.82)(363.29303, 13856.45)(364.29553, 1539.262)(383.21985, 905.2774)(350.5717, 4414.2925)(353.58414, 19366.643)(354.25293, 7176.335)(344.2772, 3907.6697)(345.27808, 462.71857)
(-)-glycinol	467721	1	398843	416160	416012	431814	1	428442	1	1	1	407146	429124	120156	1	487376	503305	489155	509976	488228	6AS11AS-36A9-TRIHYDROXYPTEROCARPAN [ C15 H12 O5, tgt=63.13, overall=63.13 ]	(258.06473, 124.590004)(273.0772, 831.89215)(255.06714, 11876.509)(256.07022, 1130.1593)(257.0735, 99.253334)
galanthamine	223031	284345	840158	226991	208384	265413	267480	337892	234647	1	910528	394519	363084	355751	184955	916261	1	1076821	1020226	956850	CPD-19430 [ C17 H21 N O3, tgt=73.97, overall=73.97 ]	(291.1585, 89.64)(269.1394, 1362.4475)(293.17474, 16747.37)(274.4948, 1529.3326)(275.16318, 1352.4032)(326.1163, 25553.5)(327.1178, 4946.4233)(328.11905, 164.30878)(307.1901, 2947.4204)(308.1907, 261.59)(288.84537, 4762.121)(290.58356, 1841.6172)
2&alpha;-hydroxytaxusin	657589	380869	307806	403475	389725	705487	620564	627216	476164	401131	329927	459077	443497	336536	344507	284571	278708	1	1	1	CPD-14478 [ C28 H40 O9, tgt=62.48, overall=62.48 ]	(526.2782, 211.2325)(522.29865, 2785.25)(523.3021, 696.0541)
2&alpha;, 7&beta;-dihydroxytaxusin	4257437	5461316	7963544	5444806	9125933	3581815	13650135	10422933	9241504	7376920	3288123	8133052	7368269	6224211	6753667	6048290	27232076	11347914	29414092	3809940	CPD-14479 [ C28 H40 O10, tgt=69.94, overall=69.94 ]	(536.2612, 12591.627)(537.2684, 16525.654)(538.2806, 3986.2703)(539.28516, 619.99664)(522.04236, 336.65445)(522.2641, 1104.77)(537.27057, 165874.45)(538.2742, 17227.416)(539.2797, 1173.4952)(540.266, 147.75)(524.0258, 24965.408)(554.29645, 3367.645)(555.2963, 1741.468)(538.9565, 2968.7666)(562.83923, 1143.2806)(563.66943, 906.464)(545.06854, 2441.4746)
L-histidine	994412	1157594	999043	1	1069724	1161248	1018948	993100	841178	1114971	970630	1433136	1053746	978152	965651	1012021	693086	893395	1	958446	HIS [ C6 H9 N3 O2, tgt=86.20, overall=86.20 ]	(159.07875, 1266.25)(140.44157, 1677.6643)(141.56863, 955.7475)(142.07104, 886.605)(156.07675, 18181.242)(157.07747, 1471.96)(140.73842, 1738.9634)(194.03288, 335.58936)(177.0238, 102.6)(176.82607, 298.65997)(177.1125, 130.12)(157.09834, 941.4001)(180.92177, 482.01492)(182.06586, 665.8225)(161.0483, 233.92)
lycorine	2286921	1026300	1041774	478291	824778	928459	1626307	938555	540670	608957	621663	548813	733607	684838	228834	1558358	1467245	2097399	1357759	1237756	CPD-19438 [ C16 H17 N O4, tgt=93.54, overall=93.54 ]	(269.107, 22522.898)(270.10895, 2290.673)(327.07755, 783.67)(307.15192, 549.08875)(312.1111, 32445.244)(313.11386, 3727.0984)(314.11563, 391.5578)(294.10052, 15179.073)(295.10324, 1573.2168)(296.10608, 65.045)
noroxopluviine	474931	1426491	1284755	281887	968267	1	1	1	533705	1131176	818161	858520	291395	1	1	233270	262338	922468	1	1	CPD-19436 [ C16 H17 N O3, tgt=48.18, overall=48.18 ]	(274.63028, 1724.08)(253.61014, 1073.3475)(274.68146, 1652.3407)(276.9405, 2365.684)(277.1401, 3891.5)(259.12976, 706.04004)(314.08954, 2505.4414)(315.09167, 452.55774)(316.0943, 192.85501)(290.5736, 3823.0256)(291.15823, 6692.714)(294.1694, 489.15002)(275.1553, 688.97675)(296.91693, 600.974)(277.6079, 115.145004)
levopimaric acid	343009	342298	208021	1	1	221505	239563	1	1	382916	1	283884	254748	1	1	210036	275828	423718	164594	1	CPD-8708 [ C20 H29 O2, tgt=71.42, overall=71.42 ]	(301.21555, 2834.911)(302.2156, 213.77)(284.87613, 85.03667)(303.231, 1421.8267)(286.72232, 3709.5625)(287.97534, 2157.7175)(288.2276, 954.69)(327.1728, 95.38)(319.24753, 5547.955)(320.25128, 999.2942)(303.8729, 4125.881)(309.2063, 8002.018)(310.20602, 2077.04)
neoabietadienol	2177506	1629386	1033367	1	1	1313468	1	1003366	1122375	773168	1	2263826	2350932	1	1869308	1	1	1	1900750	1	CPD-8709 [ C20 H32 O, tgt=59.78, overall=59.78 ]	(290.24948, 163.77333)(327.20856, 2220.3118)(328.2117, 742.2882)(312.00195, 1844.6641)(313.1992, 157.62)(293.28354, 4963.8247)(295.59293, 24497.95)(296.63388, 7126.357)(298.24533, 3353.1267)
levopimaradienol	2177506	1629386	1033367	1	1	1313468	1	1003366	1122375	773168	1	2263826	2350932	1	1869308	1	1	1	1900750	1	CPD-8705 [ C20 H32 O, tgt=59.78, overall=59.78 ]	(290.24948, 163.77333)(327.20856, 2220.3118)(328.2117, 742.2882)(312.00195, 1844.6641)(313.1992, 157.62)(293.28354, 4963.8247)(295.59293, 24497.95)(296.63388, 7126.357)(298.24533, 3353.1267)
4-coumaroyl-diketide	244611	219412	174849	195461	199468	204946	259130	259226	211024	213783	213820	287654	262232	226242	281152	152331	148469	141540	137248	157273	CPD-12208 [ C11 H9 O4, tgt=54.18, overall=54.18 ]	(208.72609, 609.44)(207.72961, 254.55333)(245.01855, 7889.029)(247.01732, 564.68463)(228.55368, 281.84796)(226.51999, 411.54428)(228.0941, 254.03)(209.08391, 627.2421)(209.08426, 738.245)(231.04608, 407.17444)(212.53516, 181.595)
(<i>S</i>)-(-)-citronellol	278378	710399	201837	539588	303637	270784	234038	336588	445436	358365	781672	388920	262462	324596	410956	363168	496699	358362	280274	279029	CPD-7980 [ C10 H20 O, tgt=83.03, overall=83.03 ]	(161.1646, 6575.758)(201.12334, 419.30402)(179.24834, 254.05998)(183.1175, 156.54)(174.18521, 20837.28)(175.18875, 1839.5609)(156.17465, 162.32)(179.14323, 645.76337)(161.1319, 264.21625)
(1E,6E)-1-(4-hydroxyphenyl)-7-phenylhepta-1,6-diene-3,5-dione	613896	481075	400454	404033	341848	466432	503578	392491	334598	240953	371174	430981	472829	367928	437027	641084	471074	599108	546909	551101	CPD-12207 [ C19 H16 O3, tgt=77.30, overall=77.30 ]	(293.1164, 24836.932)(294.11975, 3100.0881)(295.11514, 1263.17)(319.0121, 1132.1725)(319.1121, 1075.87)
formyl-CoA	682055	613649	704143	429819	1051169	328625	676104	579914	543532	445279	326439	569252	407294	412610	510056	1014981	329407	348161	743616	322142	FORMYL-COA [ C22 H32 N7 O17 P3 S, tgt=29.59, overall=29.59 ]	(811.10516, 12958.129)(812.108, 2666.2659)(814.0754, 5019.208)(815.07623, 415.43497)
(4E,6E)-1-(4-hydroxyphenyl)-7-phenylhepta-4,6-dien-3-one	257784	261384	174486	155047	171793	193694	180488	190015	201850	235646	237910	242763	166208	172189	237992	107047	146444	126138	116052	140225	CPD-12205 [ C19 H18 O2, tgt=75.39, overall=75.39 ]	(279.804, 1570.9767)(279.1192, 128.34)(260.97647, 2449.5564)(261.1318, 139.7)(280.14008, 1348.8634)(262.18082, 3960.0183)(263.30057, 1675.8583)(264.1373, 860.42)(319.0975, 138.75334)(301.40356, 530.44257)(302.97488, 721.6677)(303.0856, 1344.86)(300.3438, 120.876656)(278.772, 10359.319)(280.16266, 3598.0898)(305.7992, 1147.5667)
7,8-dihydropterin	1097393	1	1027002	1176702	960068	931803	960364	925202	784943	829991	745621	533385	684047	628738	611408	265902	283190	323896	434289	466568	CPD0-1718 [ C6 H7 N5 O, tgt=77.22, overall=77.22 ]	(150.22499, 7067.174)(151.06187, 1719.9355)(166.07193, 3135.015)(167.07426, 335.23502)(148.06071, 9399.145)(149.06097, 1492.1832)(186.36987, 14110.416)(186.85443, 4211.07)(166.93178, 12394.6455)(168.0009, 1221.171)(169.09401, 423.67664)(170.0932, 358.66)(188.05621, 233.42401)(170.90404, 490.48712)
10-deacetyl-2-debenzoylbaccatin III	2840621	2402259	1765242	3484661	3960153	1653885	1569908	1535617	1934691	3756018	3236944	2389430	1694807	1592794	3309823	1433275	1154593	2399863	1761045	1682051	10-DEACETYL-2-DEBENZOYLBACCATIN-III [ C22 H32 O9, tgt=69.65, overall=69.65 ]	(440.2105, 14611.957)(441.208, 73159.734)(442.21103, 17179.494)(443.22336, 6098.5522)(444.22366, 317.67834)(458.23422, 27458.879)(459.23495, 7745.468)(460.23688, 1275.7585)(444.2344, 133.37334)(463.18982, 521.60504)
delphinidin 3,5-di-<i>O</i>-&beta;-D-glucoside	231294	553254	223515	197980	1	213167	188146	128894	238697	135476	200716	1	219959	126039	192050	152063	106310	355664	177681	123282	CPD-7139 [ C27 H30 O17, tgt=51.96, overall=51.96 ]	(650.13696, 9459.502)(651.13983, 3451.1948)(652.1363, 2134.4)
luteolinidin	424215	505483	249638	398024	314422	488470	594129	489315	409199	298115	321996	243930	304233	235765	293292	194342	286404	306334	255055	1	CPD-11945 [ C15 H11 O5, tgt=59.19, overall=59.19 ]	(274.35565, 652.8565)(275.40552, 845.06256)(276.0712, 143.66)(258.06348, 286.77002)(274.73904, 1378.5299)(275.0739, 1976.99)(314.78195, 2433.3518)(315.70117, 754.8933)(293.01413, 2816.7375)(297.13345, 2070.7979)(298.02585, 187.36665)(289.37195, 2147.095)(290.09552, 161.414)(271.87692, 1837.7076)(298.0648, 4619.06)(279.04843, 3721.3992)(280.92508, 130.27249)
(2<i>R</i>)-2,3-dihydroxy-3-methylbutanoate	527672	1	737948	412846	1051541	1166299	377230	322770	374891	908693	310934	1	1029902	229146	962265	1300696	1380662	1	1	1121088	CPD-13357 [ C5 H9 O4, tgt=85.71, overall=85.71 ]	(134.05272, 1319.8876)(116.041466, 4782.916)(116.04339, 422.35138)(136.06229, 846086.25)(137.06454, 60893.188)(116.0471, 270.28)(154.59045, 754.20996)(133.5751, 106.175)(157.71016, 359.8833)(139.41563, 1095.0392)
glycyrrhetaldehyde	473710	562058	663440	418936	373663	466381	667529	495876	337022	382094	1	263002	368385	1	324728	438823	345558	516054	536601	221885	CPD-14485 [ C30 H46 O3, tgt=79.22, overall=79.22 ]	(454.63354, 456.85715)(458.3533, 152.28)(439.8447, 4125.5195)(438.3426, 529.22)(455.35117, 1764.7072)(456.851, 233.42749)(437.61478, 2020.5454)(438.34415, 740.16003)(496.22092, 601.40186)(498.31357, 155.014)(475.96783, 2680.3474)(480.81122, 598.27625)(480.97824, 583.62665)(481.3142, 159.33)(474.38583, 336.8775)(456.04016, 1961.0751)(460.32452, 810.3362)(461.72705, 233.55798)(463.66797, 312.42667)…
(1S,15R,16S)-4-methoxy-9-azatetracyclo[7.6.1.0<sup>2</sup>,<sup>7</sup>.0<sup>12</sup>,<sup>16</sup>]hexadeca-2,4,6,12-tetraene-5,15-diol	596445	1	1	1	1	608155	1115993	530431	548742	498674	1	428647	527586	1	473497	1	1	1	1	1	CPD-19464 [ C16 H19 N O3, tgt=82.22, overall=82.22 ]	(274.13748, 2147.2117)(275.6453, 487.38745)(276.1439, 911.63)(256.12906, 9231.389)(257.13193, 1074.7042)(278.15463, 7517.1777)(259.13873, 5111.078)(257.13245, 806.30505)(315.43277, 1730.8066)(313.0967, 658.19)(298.0961, 337.91)(293.17435, 13982.887)(294.17764, 2287.825)(295.1818, 124.92)(275.83212, 1201.4366)(276.1661, 1816.85)(299.35718, 772.2989)(297.1382, 98.51)(278.36325, 152.3375)
salidroside	1807046	1544649	941371	921655	939890	1179760	1280679	1114160	1	1228847	1074843	988599	1089259	915299	1014036	999381	798731	1	772713	855171	CPD-13354 [ C14 H20 O7, tgt=70.06, overall=70.06 ]	(300.11865, 4007.4883)(301.12183, 368.50668)(302.1348, 9938.706)(303.13742, 1414.7275)(283.12164, 4648.4116)(284.123, 332.47)(344.091, 7347.547)(345.09308, 802.99805)(323.0736, 3110.4636)(319.16028, 480.435)(322.1665, 1825.46)(304.1516, 2323.7805)(305.15912, 904.5625)(327.45654, 2761.5603)(326.62115, 1419.22)(328.1251, 10426.9)(310.11227, 352.87)
tricaffeoyl spermidine	513800	657979	433574	472874	656911	513271	548305	371920	330784	259361	328811	507481	533311	314207	471219	253601	1	475156	322664	148866	CPD-12213 [ C34 H37 N3 O9, tgt=57.71, overall=57.71 ]	(618.5987, 181.17668)(634.70215, 2143.8943)(650.2851, 2107.0671)(651.3418, 1323.8188)(652.4518, 1270.9943)(654.7505, 653.30444)(654.80365, 1451.7916)(655.3013, 1720.3267)(636.76025, 2855.0532)(637.2883, 6379.14)(640.0414, 2468.2231)(640.74286, 691.96124)(641.2493, 224.71)
&alpha;-D-glucuronate	352119	1	1	1	295812	334258	348682	329241	296274	270914	285401	296580	278944	286386	315094	308116	1	1	335026	307267	CPD-14488 [ C6 H9 O7, tgt=49.03, overall=49.03 ]	(197.04385, 1917.7594)(198.0436, 909.05994)(195.04619, 1018.49725)(213.074, 796.1927)(195.06464, 2121.5154)
glycyrrhetinate	1081568	1301020	1	1636849	1197082	1312788	1196976	962446	1028097	1116689	1229284	875947	990524	1025990	1963873	708870	733971	1252937	1	991101	CPD-14483 [ C30 H45 O4, tgt=65.73, overall=65.73 ]	(469.32877, 2769.2246)(470.33176, 983.10004)(473.3436, 1131.7001)(457.28766, 9433.074)(458.34637, 14415.977)(496.29346, 708.04065)(491.37723, 3801.5408)(492.3859, 632.96)(493.3873, 249.92)(472.75327, 692.9544)(496.3393, 153.62)(474.31277, 40120.477)(475.31717, 13652.09)
(<i>Z</i>)-1-(L-cystein-<i>S</i>-yl)-<i>N</i>-hydroxy-2-phenylethan-1-imine	5515784	5014760	3917161	1	204613	4575412	346380	4941152	287677	229896	372518	277368	129656	361173	267052	448076	130746	457498	148464	442287	CPD-7545 [ C11 H15 N2 O3 S, tgt=47.61, overall=47.61 ]	(258.08112, 55531.75)(259.78976, 6250.9336)(260.08447, 3021.5498)(240.54153, 22850.934)(242.07382, 3272.9414)(259.75598, 663.62006)(241.07681, 2118.16)(296.03848, 305.93)(277.0345, 1281.136)(275.51294, 3217.1558)(255.0998, 2518.49)(280.0675, 655.8554)(283.0764, 780.11)(262.05304, 2631.475)
coniferyl alcohol	498726	389894	386889	297622	309608	367616	363460	362588	336508	392586	441965	313503	362752	536245	255727	382871	281479	273241	298052	365109	CONIFERYL-ALCOHOL [ C10 H12 O3, tgt=87.46, overall=87.46 ]	(181.08755, 900.17377)(182.0831, 103.53)(163.07538, 15785.151)(164.07903, 1618.3475)(165.0726, 307.34)(219.03976, 92.1575)(200.11891, 728.4971)(184.4271, 1359.3823)(185.1167, 918.11)
(<i>E</i>)-1-(L-cystein-<i>S</i>-yl)-<i>N</i>-hydroxy-2-(1<i>H</i>-indol-3-yl)ethan-1-imine	188922	237956	356729	439291	1	393745	1	928943	230773	222237	237858	546122	800690	778311	166646	1762406	1568035	2277542	1470108	1358367	CPD-7547 [ C13 H15 N3 O3 S, tgt=49.78, overall=49.78 ]	(275.07333, 1453.9688)(276.0699, 230.84602)(298.09546, 364.935)(280.48212, 468.20898)(333.1921, 233.84999)(317.04022, 80.94)(311.1144, 8111.2754)(293.82654, 2539.9443)(295.35303, 1189.4099)(296.1028, 730.6)(319.07727, 1090.28)(298.39832, 4245.852)(299.06946, 278.968)
1-fluoro-2,4-dinitrobenzene	302958	244432	165285	1	1	321751	306812	363503	283486	193931	263137	273074	317140	180903	213195	1	170287	1	175713	156104	CPD-8983 [ C6 H3 F N2 O4, tgt=41.49, overall=41.49 ]	(190.01373, 1061.9067)(192.0244, 244.66)(229.97514, 2852.5151)(207.05086, 396.08905)(191.04079, 280.90366)
(<i>E</i>)-1-(L-cystein-<i>S</i>-yl)-<i>N</i>-hydroxy-&omega;-(methylsulfanyl)butan-1-imine	845657	782187	695356	578808	608817	646562	705221	703050	558138	511362	671160	608337	739452	601003	828570	534712	525530	515861	481161	541478	CPD-7546 [ C8 H16 N2 O3 S2, tgt=47.51, overall=47.51 ]	(256.76678, 702.0399)(238.33073, 537.4693)(240.04558, 142.30249)(257.39706, 341.89502)(235.05759, 836.10156)(291.02017, 8924.423)(292.0222, 1851.2689)(273.01566, 457.03534)(272.0876, 1671.3054)(253.81813, 3254.9363)(255.41438, 37802.066)(276.19855, 1776.5865)(278.88144, 2716.866)(280.0487, 1989.2)(261.53302, 420.44708)(262.60452, 682.1085)(263.0339, 828.36)
3,5-dihydroxybiphenyl	2045457	2015950	1949036	1987160	2193628	1	1995972	1898109	1	1	1934767	120551	1579071	1590518	1747891	386720	275248	507257	413343	369961	CPD-8991 [ C12 H10 O2, tgt=49.90, overall=49.90 ]	(188.07524, 4188.11)(170.70294, 3295.8904)(171.56725, 2696.0151)(188.63567, 5449.087)(189.50917, 2527.5686)(190.58452, 663.7425)(192.0902, 1857.435)(169.97467, 20896.594)(228.03728, 341.14627)(210.22473, 167.62401)(211.025, 118.93)(207.29916, 5659.8584)(206.25159, 2459.7144)(187.80147, 4160.241)(187.0945, 1820.52)(212.86955, 3185.565)(213.06696, 3888.85)
9&alpha;-copalyl diphosphate	3160167	2138251	2433446	1794046	1796337	1380770	1136936	1374277	1037474	630229	1633326	1747054	1496186	1238251	1930298	2051413	1650206	1932822	2063821	2377467	CPD-8719 [ C20 H33 O7 P2, tgt=81.41, overall=81.41 ]	(448.19345, 79416.586)(449.1962, 17003.482)(450.19843, 2354.7437)
nerol	978899	815157	517394	366215	500676	657027	725768	498557	579289	439834	591361	659148	629957	522660	1018941	859566	1019614	959412	993347	907184	CPD-7978 [ C10 H18 O, tgt=85.92, overall=85.92 ]	(155.14316, 8718.66)(156.14551, 673.145)(137.13213, 456.16434)(198.44081, 214.63333)(181.09932, 155.145)(172.16978, 361.46533)(177.32721, 7302.9663)(178.12708, 2428.466)(159.11644, 9009.067)(160.12042, 545.5677)
norfuraneol	548477	561326	479175	498223	494152	365966	363364	313773	363568	285451	506993	562318	552240	710786	531032	626937	583883	604145	592184	555899	CPD-10204 [ C5 H6 O3, tgt=82.05, overall=82.05 ]	(115.03912, 17859.963)(116.0426, 444.74854)(116.0603, 81.83)
palustric acid	343009	342298	208021	1	1	221505	239563	1	1	382916	1	283884	254748	1	1	210036	275828	423718	164594	1	CPD-8717 [ C20 H29 O2, tgt=71.42, overall=71.42 ]	(301.21555, 2834.911)(302.2156, 213.77)(284.87613, 85.03667)(303.231, 1421.8267)(286.72232, 3709.5625)(287.97534, 2157.7175)(288.2276, 954.69)(327.1728, 95.38)(319.24753, 5547.955)(320.25128, 999.2942)(303.8729, 4125.881)(309.2063, 8002.018)(310.20602, 2077.04)
3-dehydroquinate	1	812815	1	536161	665657	826275	808782	1	670869	532138	244302	725394	2375383	2347141	2763154	2719755	2797475	2818769	2696684	3096827	DEHYDROQUINATE [ C7H9O6, tgt= ]	(171.6167, 34972.9)(172.28075, 4139.274)(173.0339, 397.42)(173.04056, 97.065)(209.08138, 2907.55)(214.10808, 1073.7865)
2-<i>R</i>-hydroperoxy-linolenate	1647255	6328013	3214118	2261543	2955701	3598170	3802094	3039141	2903962	1	2219052	1220798	1477614	435138	1499436	1	1311227	3784001	1499096	1034304	CPDQT-458 [ C18 H30 O4, tgt=85.21, overall=85.21 ]	(311.10922, 9751.113)(312.224, 1582.63)(311.3217, 14435.197)(312.42538, 2829.7922)(293.21106, 73435.99)(294.2128, 17139.975)(328.24805, 4015.8867)(329.2488, 915.0859)(330.26196, 127.1775)(310.93494, 3318.0676)(333.20343, 3583.2732)(334.20642, 546.1328)(335.218, 143.07)(315.1935, 7772.3916)(316.19794, 2136.254)
(2E)-2-butylidene-4-hydroxy-5-methyl-3(2H)-furanone	9241050	10918236	6094226	7001535	5831692	7372095	7349943	6341333	4286430	5614995	5012877	4633413	4836784	4880601	4124157	6063370	7602999	8111140	5291940	5073402	CPD-10208 [ C9 H12 O3, tgt=99.23, overall=99.23 ]	(169.088, 4375.241)(170.0936, 70.17)(151.07538, 155210.6)(152.07834, 16646.365)(153.08194, 706.56995)(168.75471, 7868.3213)(169.46964, 829.5582)(177.26907, 88.42799)
plastoquinol-9	1	89034	285112	199591	1	1	1	1	533385	425515	1	1	2844173	2615920	4830999	1	785539	1	2163119	1	CPDQT-459 [ C53 H84 O2, tgt=81.55, overall=81.55 ]	(757.67, 91.36)(792.6247, 213.11499)(773.5924, 5310.4)(758.6295, 3118.184)(759.63196, 2005.081)(760.6353, 431.83002)
palustradienol	2177506	1629386	1033367	1	1	1313468	1	1003366	1122375	773168	1	2263826	2350932	1	1869308	1	1	1	1900750	1	CPD-8714 [ C20 H32 O, tgt=59.78, overall=59.78 ]	(290.24948, 163.77333)(327.20856, 2220.3118)(328.2117, 742.2882)(312.00195, 1844.6641)(313.1992, 157.62)(293.28354, 4963.8247)(295.59293, 24497.95)(296.63388, 7126.357)(298.24533, 3353.1267)
bixin	133365	1	1	1	206892	124377	131783	1	110115	117863	1	1	108838	152485	108543	128047	100466	143982	119623	146338	CPD-7972 [ C25 H29 O4, tgt=44.49, overall=44.49 ]	(396.2093, 359.2)(375.19467, 417.7023)(377.20386, 152.53)(432.1705, 184.65)(416.1625, 198.15)(415.25504, 869.35364)(416.25623, 723.2808)(417.2613, 191.465)
neoabietic acid	343009	342298	208021	1	1	221505	239563	1	1	382916	1	283884	254748	1	1	210036	275828	423718	164594	1	CPD-8712 [ C20 H29 O2, tgt=71.42, overall=71.42 ]	(301.21555, 2834.911)(302.2156, 213.77)(284.87613, 85.03667)(303.231, 1421.8267)(286.72232, 3709.5625)(287.97534, 2157.7175)(288.2276, 954.69)(327.1728, 95.38)(319.24753, 5547.955)(320.25128, 999.2942)(303.8729, 4125.881)(309.2063, 8002.018)(310.20602, 2077.04)
6-(4-methyl-2-oxopentyl)-4-hydroxy-2-pyrone	949945	1	820695	648542	731828	790952	391423	432464	464036	495838	454139	249246	216247	190257	187913	198059	181825	207447	205383	193720	CPD-7147 [ C11 H13 O4, tgt=85.24, overall=85.24 ]	(209.08101, 17104.002)(210.08455, 1901.2139)(211.0932, 75.53)(191.07089, 3847.352)(192.0741, 59.62)(211.0929, 154.71)(211.10962, 3488.7788)(213.11803, 3129.89)
bixin dimethyl ester	409682	271329	1	483981	435861	1	300789	307506	424976	473726	1	499594	528072	520330	1	405419	300303	357743	1	305462	CPD-7973 [ C26 H32 O4, tgt=77.68, overall=77.68 ]	(395.23715, 1204.6333)(396.23947, 214.05666)(394.90503, 2207.55)(395.7381, 1805.885)(396.2405, 441.48)(432.2785, 3333.348)(413.26657, 9431.04)(414.26962, 2609.3555)
sarcosine	1	1	1	1	1	1	1	1	1	1	1	116855	142835	100345	135308	1	1	1	97551	1	SARCOSINE [ C3 H7 N O2, tgt=44.56, overall=44.56 ]	(111.091385, 18075.432)(112.09095, 744.69495)(113.040726, 243.7525)
2-aminoprop-2-enoate	261236	244365	1	1	1	1	1	1	1	1	1	217642	185815	144540	184170	158804	181251	172698	177412	178186	2-AMINOACRYLATE [ C3 H5 N O2, tgt=55.24, overall=55.24 ]	(107.06992, 564.5091)(109.075584, 5994.0786)
13-apo-&beta;-carotenone	619851	1194236	1373526	1030188	1467054	1	1335384	1	1	1	1	1034438	1421017	1	1441089	1282226	1420669	1400657	1478966	1184084	CPD-13369 [ C18 H26 O, tgt=86.46, overall=86.46 ]	(259.2054, 17384.422)(260.20987, 2836.0237)(241.76974, 3383.908)(243.11115, 778.3418)(299.16187, 309.31183)(276.232, 3008.643)(263.23685, 7896.837)(285.2035, 130.03)(267.39374, 3890.3257)(268.19656, 62.86667)
oleanolic aldehyde	817470	370989	2921663	292390	2684933	485393	478401	577572	407900	614085	662949	375766	159596	188294	247534	461858	309348	608189	551579	304289	CPD-14498 [ C30 H48 O2, tgt=68.94, overall=68.94 ]	(445.07587, 1452.652)(446.3811, 1817.27)(446.3821, 1164.25)(424.3623, 24315.451)(425.3659, 6224.3994)(426.36823, 663.4776)(427.37787, 18986.309)(428.38028, 6139.9014)(480.03067, 3244.126)(482.82925, 382.93753)(461.98868, 770.72833)(462.3191, 85.58)(441.3921, 2860.979)(443.49893, 898.11053)(444.40268, 2342.2878)(445.40286, 1664.2266)(467.3707, 1869.419)(469.3784, 19058.96)(447.346, 6782.6562)(448.…
erythrodiol	834489	1	3678761	3483811	386177	424272	3681872	3477353	3369229	370770	452449	2978602	311617	1	1	1	1	1	1	264920	CPD-14499 [ C30 H50 O2, tgt=52.52, overall=52.52 ]	(427.37732, 20890.959)(428.3796, 6825.7095)(445.40045, 1296.595)(427.3784, 13655.542)(485.0401, 3013.039)(486.5175, 470.5975)(487.35117, 606.82996)(463.3354, 227.09)(467.70972, 4083.5574)(470.2768, 6378.053)(471.13992, 1444.115)(452.3722, 5893.342)(453.3802, 156.21)
1-phenyl-7-(3,4-dihydroxyphenyl)-hepta-1,3-dien-5-one	1	552746	391355	322785	406344	445403	448177	350900	1	1	1	1	250793	1	1	333655	387707	446872	1	311594	CPD-12202 [ C19H18O3, tgt= ]	(337.0917, 240.06331)(319.08142, 769.79724)(296.6544, 734.14764)(322.12878, 603.8)(299.0998, 5607.74)(300.0946, 1706.63)
lachnanthocarpone	1226528	1425846	809687	1033728	1087491	1337014	1510150	1352838	1331798	1273155	800260	950430	969016	764248	1131591	423877	717009	712246	530775	661927	CPD-12203 [ C19 H12 O3, tgt=71.03, overall=71.03 ]	(293.30103, 213.198)(331.05045, 187.21333)(308.11554, 583.84)(288.0985, 4603.0566)(289.09387, 2064.887)(290.09613, 152.86)(295.06262, 2595.3877)(296.06625, 71395.17)(297.06973, 6098.2676)
4-[(4E,6E)-3-oxo-7-phenylhepta-4,6-dien-1-yl]cyclohexa-3,5-diene-1,2-dione	613896	481075	400454	404033	341848	466432	503578	392491	334598	240953	371174	430981	472829	367928	437027	641084	471074	599108	546909	551101	CPD-12204 [ C19 H16 O3, tgt=77.30, overall=77.30 ]	(293.1164, 24836.932)(294.11975, 3100.0881)(295.11514, 1263.17)(319.0121, 1132.1725)(319.1121, 1075.87)
uvaol	834489	1	3678761	3483811	386177	424272	3681872	3477353	3369229	370770	452449	2978602	311617	1	1	1	1	1	1	264920	CPD-14494 [ C30 H50 O2, tgt=52.52, overall=52.52 ]	(427.37732, 20890.959)(428.3796, 6825.7095)(445.40045, 1296.595)(427.3784, 13655.542)(485.0401, 3013.039)(486.5175, 470.5975)(487.35117, 606.82996)(463.3354, 227.09)(467.70972, 4083.5574)(470.2768, 6378.053)(471.13992, 1444.115)(452.3722, 5893.342)(453.3802, 156.21)
5-(methylsulfanyl)-2,3-dioxopentyl 1-phosphate	729500	676641	563039	549767	553466	742689	711110	641335	526488	558051	467354	497109	589582	619460	782917	1194327	782506	1065662	767416	806321	CPD-8999 [ C6 H9 O6 P S, tgt=47.61, overall=47.61 ]	(223.9731, 1581.9075)(225.972, 126.42)(227.986, 1272.8971)(280.9468, 132.81)(260.0139, 220.42)(242.00479, 11049.467)
ursolic aldehyde	817470	370989	2921663	292390	2684933	1	1	1	1	1	1	1	159596	188294	247534	1	309348	1	1	304289	CPD-14495 [ C30 H48 O2, tgt=68.94, overall=68.94 ]	(445.37732, 1757.4211)(446.3811, 1817.27)(446.3821, 1164.25)(424.3622, 38446.586)(425.36572, 10166.057)(426.36758, 1187.8561)(427.37775, 22321.34)(428.37988, 7277.4985)(480.13226, 3396.468)(484.3322, 101.41)(463.3222, 496.37)(441.3919, 3519.77)(442.9961, 1096.042)(444.4024, 2402.364)(445.40286, 1664.2266)(467.3707, 1869.419)(469.3784, 19058.96)(447.34595, 7137.1055)(448.85303, 5067.284)(449.85724…
betulinic aldehyde	817470	370989	2921663	292390	2684933	1	1	1	1	1	1	1	159596	188294	247534	1	309348	1	1	304289	CPD-14492 [ C30 H48 O2, tgt=68.94, overall=68.94 ]	(445.37732, 1757.4211)(446.3811, 1817.27)(446.3821, 1164.25)(424.3622, 38446.586)(425.36572, 10166.057)(426.36758, 1187.8561)(427.37775, 22321.34)(428.37988, 7277.4985)(480.13226, 3396.468)(484.3322, 101.41)(463.3222, 496.37)(441.3919, 3519.77)(442.9961, 1096.042)(444.4024, 2402.364)(445.40286, 1664.2266)(467.3707, 1869.419)(469.3784, 19058.96)(447.34595, 7137.1055)(448.85303, 5067.284)(449.85724…
(3S)-linalool	978899	815157	517394	366215	500676	657027	725768	498557	579289	439834	591361	659148	629957	522660	1018941	859566	1019614	959412	993347	907184	CPD-8997 [ C10 H18 O, tgt=85.92, overall=85.92 ]	(155.14316, 8718.66)(156.14551, 673.145)(137.13213, 456.16434)(198.44081, 214.63333)(181.09932, 155.145)(172.16978, 361.46533)(177.32721, 7302.9663)(178.12708, 2428.466)(159.11644, 9009.067)(160.12042, 545.5677)
(3R)-linalool	978899	815157	517394	366215	500676	657027	725768	498557	579289	439834	591361	659148	629957	522660	1018941	859566	1019614	959412	993347	907184	CPD-8996 [ C10 H18 O, tgt=85.92, overall=85.92 ]	(155.14316, 8718.66)(156.14551, 673.145)(137.13213, 456.16434)(198.44081, 214.63333)(181.09932, 155.145)(172.16978, 361.46533)(177.32721, 7302.9663)(178.12708, 2428.466)(159.11644, 9009.067)(160.12042, 545.5677)
1-hydroxy-3-indolylmethyl glucosinolate	1	110825	1	1	1	184546	222208	186294	157016	141815	1	1	108569	1	1	1	1	94679	1	1	CPDQT-463 [ C16 H19 N2 O10 S2, tgt= ]	(465.04254, 1147.4725)(445.0314, 3950.2773)(446.03452, 470.16425)(447.03058, 400.5025)(481.07635, 1256.1725)(482.07834, 194.78)(483.0734, 191.65)(463.06708, 974.5425)(464.0667, 172.46)
betulin	834489	1	3678761	3483811	386177	424272	3681872	3477353	3369229	370770	452449	2978602	311617	1	1	1	1	1	1	264920	CPD-14491 [ C30 H50 O2, tgt=52.52, overall=52.52 ]	(427.37732, 20890.959)(428.3796, 6825.7095)(445.40045, 1296.595)(427.3784, 13655.542)(485.0401, 3013.039)(486.5175, 470.5975)(487.35117, 606.82996)(463.3354, 227.09)(467.70972, 4083.5574)(470.2768, 6378.053)(471.13992, 1444.115)(452.3722, 5893.342)(453.3802, 156.21)
4-hydroxy-5-methyl-2-propyl-3(2H)-furanone	1	1	5741588	11349024	6085418	1	8446376	6326682	5258877	6869148	1	6774596	6097469	5433930	5880226	7625522	9210412	10038380	7059233	3234587	CPD-10210 [ C8H12O3, tgt= ]	(156.0768, 16095.696)(157.08075, 1134.6385)(143.08208, 8618.703)(159.02933, 7648.07)(161.09462, 21844.256)(199.0483, 112.11)(174.11302, 239312.52)(175.11786, 63542.5)(176.1196, 4374.79)(177.1227, 295.07)(156.60495, 142.73999)(182.70203, 4723.1343)(183.07825, 975.495)(165.06801, 3720.2627)
5-hydroxy-8-methoxypsoralen	518642	441119	472909	385360	380046	443284	430665	1	1	1	1	386387	142955	415246	279486	551297	632884	680708	633693	539736	CPDQT-462 [ C12 H8 O5, tgt=84.61, overall=84.61 ]	(255.86868, 1628.3887)(257.34128, 877.4223)(257.0314, 251.05)(253.65015, 816.0236)(254.07904, 1028.275)(233.04254, 7728.7944)(239.01881, 544.955)(233.06335, 44181.2)(234.0669, 2647.6694)(235.06946, 869.4725)(237.0701, 42.67)
8-methoxypsoralen	172966	135012	1	1	1	263841	273067	424598	314146	230413	258020	270267	464822	314108	378992	474750	634014	490608	569606	573596	CPDQT-461 [ C12 H8 O4, tgt=91.20, overall=91.20 ]	(200.86227, 647.7712)(203.05254, 31456.986)(257.00256, 241.42665)(238.5329, 1609.288)(235.66716, 1141.4648)(236.20436, 2024.7338)(216.59563, 41637.184)(218.07043, 10331.138)(219.07254, 1037.8386)(222.75854, 1671.2961)(224.47365, 127.938896)
4,5-<i>seco</i>-dopa	394320	547974	330886	394307	485318	464863	477756	403369	341401	369650	471792	339467	322876	306032	271921	440243	586147	435110	453675	466287	CPD-253 [ C9 H10 N O6, tgt=58.35, overall=58.35 ]	(231.45955, 29155.266)(233.06334, 58881.82)(214.1336, 881.7334)(215.0531, 1428.96)(229.1365, 712.0446)(230.06377, 118.28715)(215.56042, 231.8575)(267.01422, 1703.3177)(268.0157, 269.79602)(253.00809, 221.28856)(246.68562, 797.433)(249.34016, 2442.8499)(228.44841, 659.20874)(252.25214, 2713.4263)(252.43909, 148.283)(253.0299, 458.21)(235.0339, 79.630005)
gibberellin A<sub>29</sub>-catabolite	2051154	2915890	1479038	1420890	2080169	1805640	1802009	1494418	1146038	1153375	1565576	1462402	6770846	1978755	1430590	2384389	1968018	2519957	2061562	1313648	CPD-251 [ C19 H20 O6, tgt=97.91, overall=97.91 ]	(326.11618, 5969.3154)(327.119, 1106.1758)(327.1188, 1917.4781)(384.29425, 214.08398)(385.09204, 544.79504)(367.08148, 431.86002)(344.1492, 75320.53)(345.15234, 14379.942)(346.15494, 1793.0061)(347.1579, 782.02)(350.81647, 864.5929)(351.1093, 7580.096)(352.11273, 343.55002)
1-18:0-2-18:2-phosphatidylethanolamine	1664432	1	1640031	1132148	2850216	1	1	1	1	1485257	1	1	205675	1607559	1	2370137	1	1	2152256	1	CPD-8290 [ C41 H78 N O8 P, tgt=78.38, overall=78.38 ]	(744.11383, 886.13715)(746.5447, 915.64)(730.54535, 1482.4199)(744.553, 7338.51)(745.5541, 4339.4756)(730.55493, 732.53796)(782.517, 302.98575)(765.5138, 186.08)(761.5794, 2549.6265)(762.5757, 1397.87)(766.5304, 63322.92)(767.53345, 26794.705)(768.53723, 7375.021)(769.5432, 996.47)(750.9634, 1949.5814)(752.28613, 965.47754)(754.5408, 1825.03)
artemisinin	964454	943586	855497	870583	423072	959351	977518	477223	936203	898109	851319	1016054	933646	918859	998550	952341	968624	998355	984272	971355	CPD-7561 [ C15 H22 O5, tgt=79.76, overall=79.76 ]	(284.58316, 180.25)(265.64093, 134.075)(287.163, 146.55501)(265.1437, 315.52472)(266.14038, 86.155)(325.1131, 233870.92)(326.1162, 28701.047)(327.11777, 5920.1333)(307.10187, 589.77045)(301.1807, 190.95)(282.67313, 375.02002)
dihydroartemisinic acid hydroperoxide	595276	548000	564758	572218	124382	178021	396628	350354	177288	375193	1	460698	94746	131691	161279	284376	230433	304803	298762	300690	CPD-7560 [ C15 H23 O4, tgt=72.43, overall=72.43 ]	(267.53125, 2332.4485)(269.61072, 1040.6068)(272.17194, 1775.742)(249.14838, 7966.5566)(250.15178, 1153.3356)(269.171, 1670.5299)(253.08333, 1785.3082)(254.36829, 967.78204)(308.92807, 672.93097)(310.96213, 987.05005)(311.46384, 1492.4901)(311.1327, 65.5)(312.1296, 1858.6)(293.11975, 259.75)(288.03586, 3150.4177)(289.29608, 357.68185)(290.2083, 157.23001)(268.98535, 1700.3102)(291.1539, 6228.9473…
furaneol glucopyranoside	299938	412571	320695	266954	270034	293632	563620	485446	209767	291406	1	298904	240241	226098	269863	1	1	239611	1	1	CPD-10216 [ C12 H18 O8, tgt=56.89, overall=56.89 ]	(290.90363, 2989.851)(292.7723, 187.65666)(273.23288, 861.565)(291.10553, 4236.6016)(292.1084, 409.53)(293.1034, 249.37)(275.2478, 3678.916)(275.8558, 170.91501)(278.112, 612.24)(332.3982, 469.37167)(335.07294, 313.52)(309.1361, 1090.6251)(310.1419, 98.520004)(291.12936, 2701.945)(314.96182, 3017.1904)(316.09875, 1125.8569)(316.3513, 967.2175)(300.08902, 323.58286)
triacetate lactone	249198	966943	226200	755700	704552	921638	216324	1055957	844354	825533	181505	754652	779168	663134	786613	274208	857549	1	1	810737	CPD-6862 [ C6 H5 O3, tgt=47.58, overall=47.58 ]	(125.02368, 1395.8949)(129.03897, 1061.4286)(113.03452, 10429.55)(146.9806, 1553.7257)(152.02106, 616.29)(132.00903, 797.7912)
(+)-7-<i>epi</i>-jasmonoyl-L-phenylalanine	114684	164578	1	91193	1	178262	252158	207175	179630	168777	149063	1	136329	1	1	1	115398	179078	1	1	CPD-19817 [ C21 H26 N O4, tgt=51.49, overall=51.49 ]	(338.1797, 615.19)(358.28268, 1864.899)(359.20172, 910.2019)(374.63596, 3130.1133)(376.22653, 459.9)(379.2317, 537.56)(358.03604, 482.89542)(384.1871, 401.69113)
(E)-2-hexenol	14658594	2886720	3639379	2263031	1490918	10714412	9795978	9662884	5674325	7176387	10290276	1	1193249	1	1	3224429	1	4005429	1	4156244	TRANS-2-HEXENOL [ C6 H12 O, tgt=77.66, overall=77.66 ]	(102.092575, 1540.482)(106.1121, 3939.8477)(139.05096, 41322.49)(140.05426, 3068.1064)(141.0623, 225.42)(121.040474, 98940.945)(122.04513, 7016.2827)(123.043945, 369.07)(118.123184, 1038.52)(123.0793, 83.64)
thiamine	1233539	844055	2469668	915126	593587	761679	786251	724604	700848	1891096	579426	487174	534096	425957	417782	496866	504517	558703	443476	549758	THIAMINE [ C12 H17 N4 O S, tgt=42.15, overall=42.15 ]	(265.31406, 4372.5195)(266.1219, 1023.7013)(251.10013, 193.756)(252.1028, 3420.07)(266.32278, 2083.405)(267.1249, 728.75)(251.05644, 1535.0583)(252.60844, 1115.9884)(253.1098, 354.30002)(305.4783, 1811.1445)(309.577, 4459.6826)(309.0763, 673.12)(310.0771, 4598.3)(288.61658, 274.57047)(291.89005, 3343.5784)(292.06628, 5083.5435)(285.54205, 5465.2046)(286.48013, 941.8845)(269.73544, 1640.8756)(270.…
2-formylaminobenzaldehyde	2716304	2896300	2033840	1997539	1908337	2129059	2525911	1985727	1745910	1608122	1360683	1260785	1296231	1127527	1290084	1657341	1865070	1899497	1773965	1643777	CPD-248 [ C8 H7 N O2, tgt=94.54, overall=94.54 ]	(152.05661, 23243.959)(150.05498, 51515.055)(151.05812, 4519.6694)(169.08752, 3624.6123)(151.0754, 154188.22)(153.0819, 612.3483)
<i>cis</i>-12-sulfojasmonate	542649	559969	551783	568319	577279	554616	530374	464342	402510	503848	464838	411024	279793	1	303956	200176	179541	1	173751	212978	CPD-19816 [ C12 H16 O7 S, tgt=44.70, overall=44.70 ]	(310.63232, 658.3589)(310.87677, 1049.948)(311.0756, 117.75)(290.60672, 10825.188)(291.56366, 11199.902)(293.06342, 24792.555)(345.0218, 179.37)(322.09262, 654.60504)(331.3847, 334.71664)(332.05127, 807.9466)(309.03894, 1133.59)(310.034, 119.895004)
(+)-7-<i>epi</i>-12-oxojasmonoyl-L-isoleucine	5958337	2406269	2698127	847764	1119304	1376147	3895433	1293142	748538	586837	1544912	899855	2430518	1792449	372765	1	706422	734360	168459	779268	CPD-19811 [ C18 H26 N O5, tgt=91.56, overall=91.56 ]	(337.12625, 50749.113)(338.18912, 10195.884)(339.19095, 1308.8068)(323.18652, 1772.5787)(337.18716, 190372.88)(338.18997, 30622.053)(339.19122, 3981.9531)(340.195, 434.46)(323.18826, 3790.0898)(324.1892, 1062.21)(358.2206, 3446.84)(359.1652, 272.76)
cannabigerolate	453666	506932	456636	460721	461850	543942	511655	507977	511849	487180	640647	459040	465344	458243	493196	476579	468398	456046	488514	461265	CPD-7166 [ C22 H31 O4, tgt=83.21, overall=83.21 ]	(359.22137, 12727.549)(360.22513, 2915.277)(361.23053, 234.11601)(341.21216, 6317.3477)(342.21805, 1553.1653)(343.2274, 286.85)(342.2183, 1960.71)(379.26385, 2755.896)(380.2667, 497.215)
4-amino-2-methyl-5-pyrimidinemethanol	1	492322	467329	129162	241675	1815742	1	1738868	316174	1266166	181347	4245452	7511833	3580147	189301	4720578	11463422	3883727	6205518	2596220	HMP [ C6H9N3O, tgt= ]	(142.28151, 5223.7886)(140.0788, 347.48)(121.95395, 83552.59)(122.067696, 9303.372)(123.07908, 219.55)(140.08134, 3610.0012)(141.08705, 252.84334)(122.071045, 3716.5625)(123.0798, 113.23)(161.0315, 287.525)(158.11139, 142.1875)(141.10252, 3636.1987)(165.60512, 1991.4967)(166.34618, 4178.944)(148.06073, 7752.4634)(149.0627, 2503.24)
3-&beta;-D-galactosyl-sn-glycerol	1787138	1864895	987726	1421379	1494466	1653370	1809410	1696581	1717725	1900754	1237503	1	1372243	1105552	1737112	666657	984682	959083	755381	957050	3-B-D-GALACTOSYL-SN-GLYCEROL [ C9 H18 O8, tgt=97.40, overall=97.40 ]	(255.89204, 41253.77)(259.11502, 14470.73)(238.04001, 3498.347)(239.0975, 1596.6)(240.0993, 273.11)(259.19974, 7345.614)(260.11624, 2225.1868)(240.67685, 217.43217)(241.10631, 359.84668)(293.06363, 26012.098)(294.0663, 2561.4187)(295.06262, 1868.1031)(275.71945, 376.59)(275.14108, 1396.3237)(276.03336, 1014.4078)(277.1439, 108.71)(256.1293, 9839.193)(257.13205, 986.084)(277.0918, 7820.0312)(278.0…
2-amino-4-carboxypyrimidine	1775072	1	2006412	1991314	1	1466001	1695381	1296570	1297036	2346061	1851287	1656508	863254	950796	798790	1	1	842814	932167	861274	2-AMINO-4-CARBOXYPYRIMIDINE [ C5 H4 N3 O2, tgt=89.33, overall=89.33 ]	(139.03908, 13998.953)(140.0423, 625.83575)(141.0541, 104.77)(121.02833, 56453.473)(122.03166, 3644.6086)(123.04445, 150.89)(176.99194, 3231.9001)(138.05556, 1467.2167)
taxiphyllin	571200	368887	1	1	1	800514	1	565750	479292	354383	253185	177841	253550	1	1	260094	1	279705	1	1	CPD-1103 [ C14 H17 N O7, tgt=85.32, overall=85.32 ]	(294.09705, 15353.96)(295.1008, 1903.1738)(312.1302, 6724.925)(313.1332, 437.54663)(320.09326, 161.305)
D-<i>myo</i>-inositol 1,3,4,5,6-pentakisphosphate	2260995	2443450	1711204	1875255	1663304	1957842	2086378	1810681	1486469	1482434	1828275	1678671	1418754	1310386	1419335	1479914	1609728	1826801	1952708	1580255	CPD-1107 [ C6 H7 O21 P5, tgt=62.62, overall=62.62 ]	(611.7755, 251.73167)(592.80396, 7673.5366)(593.7934, 999.6039)(574.7953, 5256.9243)(575.79407, 437.89346)
iridotrial	903934	1179367	659342	579634	574785	587488	767125	353183	1	1	607064	544568	626446	702828	633235	822373	424106	647709	657545	639737	CPD-16440 [ C10 H14 O3, tgt=86.95, overall=86.95 ]	(185.0999, 3439.68)(166.08684, 6155.337)(167.08957, 212.73)(183.10124, 2606.5957)(165.092, 1472.2755)(200.1282, 29954.914)(201.13031, 3160.3672)(185.1283, 127.47)(205.0863, 4574.8916)(189.0768, 580.07)
olivetolate	1805941	928952	988278	1877356	930478	2072192	2011143	901499	1871679	1886700	2291961	2075633	820775	826548	768637	1562614	1422054	817030	1554826	1520416	CPD-7165 [ C12 H15 O4, tgt=99.10, overall=99.10 ]	(223.09709, 9774.713)(224.09993, 999.11273)(225.1073, 173.45)(205.08621, 43952.98)(206.08945, 6016.634)(207.09886, 427.36633)(225.11026, 499.585)(211.10922, 2678.787)(243.13617, 107.587494)(225.9271, 588.5515)(226.6304, 643.82214)(227.13298, 1244.835)
apiforol	5500828	4784819	3632042	3315166	3038339	1	1	4954343	3754404	4305068	3750905	3016096	3062035	2599649	3038851	1	1	1	2072459	1	CPD-11940 [ C15 H14 O5, tgt=60.90, overall=60.90 ]	(277.0922, 8255.174)(278.0943, 310.409)(259.08243, 1067.9467)(259.63303, 821.2509)(261.0927, 112.21)(319.0605, 3214.7278)(295.1826, 420.84357)(296.0368, 156.95)(295.21036, 206.375)(296.1298, 367.25)(275.8266, 3575.3179)(278.31628, 261.896)(297.06985, 4759.137)(298.0657, 3961.7266)(299.06958, 235.78998)(279.0646, 197.85)
2-phenylacetamide	1718368	2081945	1607772	1877925	1315113	3103624	4003790	2423978	2318368	1941459	1804276	2101330	1953216	1990804	2175669	4402908	2627264	4709105	3387401	1	CPD-238 [ C8 H9 N O, tgt=98.13, overall=98.13 ]	(140.08072, 1867.1426)(117.057526, 20922.836)(139.08478, 1649.01)(118.064964, 97621.875)(119.068565, 7983.9805)(120.079704, 181.40625)(153.1004, 2029.1575)(138.01756, 1219.1234)(138.1019, 2663.39)(158.05984, 5364.4)(159.06488, 524.52997)(140.04904, 146.025)
2-amino-6-hydroxymethyl-7,7-dimethyl-7,8-dihydropteridin-4-one	1	5291698	1	1	1	1	1	6127770	5915144	4884940	5760714	1	5547918	5538059	1	1	1	12873944	1	1	CPD0-1716 [ C9H13N5O2, tgt= ]	(225.11284, 779.0366)(205.09772, 291170.22)(206.10057, 32449.688)(207.10292, 3523.0833)(225.1144, 601.28)(210.11473, 142.44667)(249.06113, 3107.0063)(250.0647, 138.24)(242.1396, 1135.89)(223.9872, 1388.3516)(228.08276, 1284.4701)
6-methyl-H2-pterin	344698	317128	254743	282473	340837	248154	1	1	1	248833	1	277296	297233	1	348202	331400	1	232487	148762	162726	CPD0-1715 [ C7 H7 N5 O, tgt=50.58, overall=50.58 ]	(180.06865, 1659.678)(163.06032, 1226.4241)(182.08186, 1813.5706)(183.0802, 991.2)(160.06046, 2428.5964)(218.95554, 14004.989)(219.95319, 1961.5623)(220.0306, 886.84)(197.67686, 585.7057)(197.09973, 184.67)(177.9478, 199.51143)(200.05602, 357.9817)
(indol-3-yl)acetamide	893235	726938	629921	1	1	950752	1118270	835173	900096	703244	406762	301669	167445	250507	237466	481283	299534	562092	445987	458212	CPD-237 [ C10 H10 N2 O, tgt=78.94, overall=78.94 ]	(175.0824, 937.45)(160.2452, 282.435)(175.42152, 601.6823)(157.078, 21872.37)(195.0291, 406.69)(194.11784, 15663.143)(195.23373, 6690.353)(197.12657, 825.115)(176.10701, 22390.498)(177.11021, 3026.7163)(179.1156, 292.91)(183.067, 139.43)
serinol phosphate	1172631	1099505	764088	740323	871403	1219882	1271593	1	992069	1	1	812499	2402057	2369623	2790877	2764299	2830756	2876386	2733088	3136666	CPD-12266 [ C3 H9 N O5 P, tgt=32.90, overall=32.90 ]	(171.02615, 55503.566)(172.02986, 2887.2998)(173.03375, 472.64502)(208.9823, 319.15)(174.0552, 98.84)(193.00845, 8974.711)(194.0123, 98.13)
(-)-thujaplicatin	1	130769	1	1	1	122125	116315	1	1	1	1	1	323854	132752	1	196655	190098	201439	166553	101760	CPD-17592 [ C20H22O7, tgt= ]	(374.14056, 830.5487)(356.12988, 7673.978)(357.1343, 1631.741)(400.1368, 2620.1157)(401.1399, 382.59335)(383.1312, 202.06)
<i>O</i>4,<i>O</i>5--dimethylthujaplicatin	1	229085	1	1	1	1	1	1	1	1	1	1	794768	1	1	204408	190218	183960	145927	1	CPD-17594 [ C22H26O7, tgt= ]	(402.1615, 10820.38)(403.1652, 1431.34)(387.49747, 270.66165)(389.17053, 154.14)(426.15536, 477.30002)
(-)-yatein	837678	854481	522549	398074	525607	1	615499	1	361279	1	444484	660956	834214	721229	689593	309735	275657	1	214639	1	CPD-17595 [ C22 H24 O7, tgt=94.33, overall=94.33 ]	(426.95297, 743.0947)(427.9356, 1653.91)(428.14908, 3911.6833)(383.14822, 2836.109)(384.15213, 419.61142)(401.1586, 22266.85)(402.15833, 8759.338)(403.16068, 1177.1382)
indole	1631501	1974791	1531678	1778712	1249592	2939362	3783339	2301882	2197326	1841046	1748735	2031423	1893629	1925223	2112427	4264812	2536265	4568035	3279515	3805345	INDOLE [ C8 H7 N, tgt=98.13, overall=98.13 ]	(117.05754, 21399.238)(118.06498, 99918.28)(119.068565, 8173.54)(120.079704, 181.40625)(138.024, 1266.3484)(138.1019, 2663.39)(140.04904, 146.025)
pentadecan-1-ol	1219681	1423077	14620050	14036694	544214	14672299	664006	272304	399803	654431	1035746	13559309	10473832	8298507	9294237	1	1	8480489	1	7887054	CPD-11595 [ C15 H32 O, tgt=73.79, overall=73.79 ]	(230.7497, 14517.777)(231.25159, 3959.505)(232.25446, 114.01)(214.253, 4363.45)(215.25635, 520.81665)(269.21042, 5935.5215)(271.78812, 194.63144)(273.2222, 82.24)(251.73119, 8386.175)(228.26874, 1783.7137)(229.2723, 73.31)(251.23685, 8463.923)
15-hydroxypentadecanoate	837174	701587	693873	844980	765767	866277	830077	657113	654590	645805	659963	757675	719539	837867	660659	721449	778282	816542	791236	817668	CPD-11594 [ C15 H29 O3, tgt=83.13, overall=83.13 ]	(257.2111, 15475.982)(258.21436, 2212.3542)(239.2001, 5046.4883)(240.2025, 493.21)(242.35135, 3032.1992)(244.22214, 2032.9451)(297.9806, 441.69806)(280.1625, 9351.485)(283.1712, 156.93)(278.90704, 2342.1772)(258.24146, 1524.196)(284.21124, 312.30502)(264.19894, 518.54205)
1,2-dihydrovomilenine	446800	189374	170930	1	114117	103954	248841	109066	1	1	153871	1	179576	159288	1	1	1	1	1	1	12-DIHYDROVOMILENINE [ C21 H24 N2 O3, tgt=40.11, overall=40.11 ]	(339.18, 743.65)(358.20416, 2562.63)(337.18628, 733.025)(372.2224, 835.46246)(352.20563, 10010.701)(353.20816, 1047.841)
1,3,5-trihydroxyxanthone	883724	759319	840293	729251	781442	805832	283198	266514	570536	868250	774575	662779	525836	586365	750276	509054	472511	509473	369855	564101	CPD-6882 [ C13 H7 O5, tgt=38.65, overall=38.65 ]	(266.01685, 3583.4558)(229.034, 379.19)(263.6173, 331.05362)(283.11087, 1119.9446)(284.99808, 576.72003)(287.00214, 489.12753)(247.04291, 543.66003)(245.20226, 217.07715)
1,3,7-trihydroxyxanthone	883724	759319	840293	729251	781442	805832	283198	266514	570536	868250	774575	662779	525836	586365	750276	509054	472511	509473	369855	564101	CPD-6883 [ C13 H7 O5, tgt=38.65, overall=38.65 ]	(266.01685, 3583.4558)(229.034, 379.19)(263.6173, 331.05362)(283.11087, 1119.9446)(284.99808, 576.72003)(287.00214, 489.12753)(247.04291, 543.66003)(245.20226, 217.07715)
maritinamine	2237678	1	741745	732137	1	2222512	2145068	2038050	1984946	1892857	259806	2222688	838106	853750	2079827	1	2041253	2136938	956004	1	CPD-19424 [ C16 H21 N O3, tgt=78.04, overall=78.04 ]	(279.15915, 7442.3384)(280.16217, 2627.0999)(281.1744, 928.6564)(260.29843, 951.9264)(263.16388, 96.34666)(296.1059, 60927.78)(297.1072, 10773.97)(298.10934, 926.35834)(294.8534, 154.51666)(277.1168, 5384.508)(278.05664, 1967.3411)(299.14685, 127.4425)
rishitin	268250	184495	410622	1	354454	1	140147	1	146262	160968	1	381410	435324	332525	386450	415743	277999	285414	645739	360867	CPD-4745 [ C14 H22 O2, tgt=51.75, overall=51.75 ]	(225.67139, 1451.9651)(204.81963, 2084.2434)(205.1552, 332.01)(223.37039, 11710.611)(205.15836, 6232.775)(206.16081, 864.1784)(262.25476, 4083.0312)(263.12634, 1337.095)(264.125, 354.82)(244.61707, 4429.6064)(245.61409, 3174.9724)(247.40364, 2560.8855)(249.1228, 9273.755)(241.64464, 7617.829)(242.45096, 1023.5826)(244.20499, 493.78)(225.88501, 5792.4194)(226.19948, 683.0449)(246.82356, 186.16333)…
salicylaldehyde	295336	359653	285409	231890	390852	187236	262598	228265	167028	1	279632	422567	600956	543589	264471	410718	698476	639713	477609	524515	SALICYLALDEHYDE [ C7 H6 O2, tgt=79.05, overall=79.05 ]	(124.03976, 2505.7327)(123.04461, 1705.3677)(105.03368, 10901.685)(106.03677, 564.2838)(146.9926, 152.16)(143.44743, 12988.596)(145.08435, 2271.3035)(127.07416, 1902.6754)(129.02147, 1278.5983)
13-hydroxylupanine	174838	163420	207303	166345	1	1	192717	157973	160709	1	369326	1	297871	497305	1	386172	1	140871	430776	318597	13-HYDROXYLUPININE [ C15 H25 N2 O2, tgt=63.41, overall=63.41 ]	(267.19437, 5115.8345)(268.19785, 102.92334)(249.18481, 6145.7183)(269.3647, 5121.4897)(270.2132, 617.81)(251.19977, 10985.46)(252.20241, 1879.3945)(306.79776, 1570.7006)(307.15317, 2339.178)(308.1546, 107.94)(291.1538, 36.18)(283.2255, 2199.22)(284.2272, 36.85)(285.2222, 47.34)(265.21637, 6808.957)(266.22916, 2674.584)(291.8175, 2361.5837)(270.17285, 143.345)
(4Z,7Z,10Z,13Z,16Z,19Z)-docosahexaenoate	1	115796	1	1	335593	475354	1	1	1	1	1	1	339651	321402	1	222480	357275	1	1	528559	CPD-10244 [ C22H31O2, tgt= ]	(327.90152, 3177.5266)(332.2501, 1601.95)(330.6762, 17631.52)(331.96506, 5164.477)(332.75012, 780.2925)(313.23666, 3583.5112)(327.68286, 3809.964)(328.24985, 2431.15)(329.2488, 180.39)(335.22015, 804.8814)
hemanthamine	2649811	2690561	1406084	1532387	2682489	1102542	2230613	1001182	1132496	1417241	1781524	931337	20546522	1176120	1263426	4161754	3165033	1798712	1454880	759468	CPD-19429 [ C17 H19 N O4, tgt=99.67, overall=99.67 ]	(307.15268, 1009.5266)(284.12836, 149675.4)(285.1314, 27157.932)(286.13278, 3439.0317)(287.1386, 1753.37)(322.0844, 152.69)(321.1719, 160.5)(305.1694, 1895.5734)(328.13495, 6366.961)(329.13867, 1670.5409)(306.1099, 1956.1968)(307.113, 2426.3)
1,3,5,6-tetrahydroxyxanthone	649219	658841	524584	527662	522354	624528	593815	597209	431159	510941	568763	428298	522212	534330	727902	500126	426618	468877	362656	500794	CPD-6886 [ C13 H7 O6, tgt=56.27, overall=56.27 ]	(261.03058, 1788.7836)(262.03186, 385.52)(263.0306, 608.72)(243.01978, 35482.86)(244.02121, 9974.971)(298.99258, 367.64716)(260.0533, 370.20502)(267.01404, 3762.575)(268.01556, 600.3226)
3-aminobutanoate	760917	886402	888333	870433	1040723	632258	581488	539016	563701	441414	661834	463123	454598	428811	376160	449389	413298	459980	418343	421046	CPD-4748 [ C4 H9 N O2, tgt=82.16, overall=82.16 ]	(104.07096, 9779.182)(105.07311, 461.8493)(147.03204, 433.44247)(129.02188, 10120.113)(125.10709, 64.74334)(126.824425, 1058.4315)(111.38319, 21211.32)(112.050934, 28379.49)
1,3,6,7-tetrahydroxyxanthone	649219	658841	524584	527662	522354	624528	593815	597209	431159	510941	568763	428298	522212	534330	727902	500126	426618	468877	362656	500794	CPD-6884 [ C13 H7 O6, tgt=56.27, overall=56.27 ]	(261.03058, 1788.7836)(262.03186, 385.52)(263.0306, 608.72)(243.01978, 35482.86)(244.02121, 9974.971)(298.99258, 367.64716)(260.0533, 370.20502)(267.01404, 3762.575)(268.01556, 600.3226)
1,3,5,8-tetrahydroxyxanthone	649219	658841	524584	527662	522354	624528	593815	597209	431159	510941	568763	428298	522212	534330	727902	500126	426618	468877	362656	500794	CPD-6885 [ C13 H7 O6, tgt=56.27, overall=56.27 ]	(261.03058, 1788.7836)(262.03186, 385.52)(263.0306, 608.72)(243.01978, 35482.86)(244.02121, 9974.971)(298.99258, 367.64716)(260.0533, 370.20502)(267.01404, 3762.575)(268.01556, 600.3226)
gibberellin A<sub>8</sub>-catabolite	307176	366068	226734	228234	1	1	22275052	1	16576292	11806191	2703240	4431578	9745759	4168733	3118561	1	8485816	14770784	6821535	6355167	CPD-229 [ C19 H20 O7, tgt=47.57, overall=47.57 ]	(342.10565, 1221.6936)(343.0959, 186.38)(364.13943, 243.51399)(345.79233, 142.335)(346.127, 149.87)(399.0855, 127.07)(381.74792, 49433.105)(382.6806, 16311.455)(378.15, 1745.055)(360.43292, 7838.7534)(361.1535, 3352.92)(362.15588, 561.89)(383.1137, 578.24)(366.35794, 11610.036)(367.81152, 2233.774)(369.11386, 881.94165)
(<i>Z,Z</i>)-bilirubin-IX &alpha;	1344022	1402751	1019255	1115593	922164	5603793	1177486	1035630	867865	857327	971133	1072290	911695	830075	5462244	960185	989830	1	1017318	965010	BILIRUBIN [ C33 H34 N4 O6, tgt=64.08, overall=64.08 ]	(582.2445, 138.92)(566.2479, 1411.1)(567.2415, 316.65)(589.26843, 852.26)(566.2556, 1106.17)(621.21387, 703.145)(600.2875, 1503.2257)(601.2909, 123.61001)(585.2805, 10650.661)(586.2793, 9286.473)(587.28845, 2594.3271)(588.2893, 2110.7166)(605.2444, 196.76001)
&alpha;-D-lyxopyranose	2939368	3568122	1	1	2288993	2528998	3000573	2348913	2101619	1842740	1648328	1464730	1607586	1381387	1590129	1	1	919001	1965292	1808114	CPD-227 [ C5 H10 O5, tgt=87.01, overall=87.01 ]	(152.05663, 23824.184)(153.05984, 1562.4061)(151.0584, 3719.4148)(168.0883, 4181.782)(169.09189, 176.265)(152.65305, 2779.767)
2-hydroxyferulate	404028	1	347211	361962	347077	1	407480	384429	340941	321789	331654	350865	333716	338339	109137	357380	374944	421819	394803	364926	CPD-9807 [ C10 H10 O5, tgt=84.40, overall=84.40 ]	(195.047, 1464.13)(211.05983, 5282.6577)(212.06097, 635.975)(193.04958, 5470.4043)(194.05215, 376.3913)(195.0464, 785.64)(238.0575, 235.90001)
(2<i>S</i>)-naringenin	467721	1	398843	416160	416012	431814	1	428442	1	1	1	407146	429124	120156	1	487376	503305	489155	509976	488228	NARINGENIN-CMPD [ C15 H12 O5, tgt=63.13, overall=63.13 ]	(258.06473, 124.590004)(273.0772, 831.89215)(255.06714, 11876.509)(256.07022, 1130.1593)(257.0735, 99.253334)
4'-<i>O</i>-methylnorbelladine	596445	1	1	1	1	608155	1115993	530431	548742	498674	1	428647	527586	1	473497	1	1	1	1	1	CPD-19421 [ C16 H19 N O3, tgt=82.22, overall=82.22 ]	(274.13748, 2147.2117)(275.6453, 487.38745)(276.1439, 911.63)(256.12906, 9231.389)(257.13193, 1074.7042)(278.15463, 7517.1777)(259.13873, 5111.078)(257.13245, 806.30505)(315.43277, 1730.8066)(313.0967, 658.19)(298.0961, 337.91)(293.17435, 13982.887)(294.17764, 2287.825)(295.1818, 124.92)(275.83212, 1201.4366)(276.1661, 1816.85)(299.35718, 772.2989)(297.1382, 98.51)(278.36325, 152.3375)
cannabinerolate	453666	506932	456636	460721	461850	543942	511655	507977	511849	487180	640647	459040	465344	458243	493196	476579	468398	456046	488514	461265	CPD-7175 [ C22 H31 O4, tgt=83.21, overall=83.21 ]	(359.22137, 12727.549)(360.22513, 2915.277)(361.23053, 234.11601)(341.21216, 6317.3477)(342.21805, 1553.1653)(343.2274, 286.85)(342.2183, 1960.71)(379.26385, 2755.896)(380.2667, 497.215)
2-hydroxycaffeate	404028	1	347211	361962	347077	1	407480	384429	340941	321789	331654	350865	333716	338339	109137	357380	374944	421819	394803	364926	CPD-9803 [ C10 H10 O5, tgt=84.40, overall=84.40 ]	(195.047, 1464.13)(211.05983, 5282.6577)(212.06097, 635.975)(193.04958, 5470.4043)(194.05215, 376.3913)(195.0464, 785.64)(238.0575, 235.90001)
15-hydroxysolavetivone	1465813	1954123	1472513	1582637	1569172	3090585	1484215	1060334	1798997	1966140	1167106	2943762	3270748	1242883	1012221	2036908	2316338	2905518	2173309	1555917	CPD-4741 [ C15 H22 O2, tgt=91.02, overall=91.02 ]	(217.15498, 130915.25)(218.1582, 14207.383)(219.15938, 1326.308)(235.16931, 5644.775)(236.17017, 2244.413)(237.1842, 95.72)(217.1585, 95.84)(260.1624, 3721.4954)(261.1638, 97.78)(239.13954, 59395.62)(240.14256, 7972.497)(241.146, 451.6073)
elwesine	2237678	1	741745	732137	1	2222512	2145068	2038050	1984946	1892857	259806	2222688	838106	853750	2079827	1	2041253	2136938	956004	1	CPD-19423 [ C16 H21 N O3, tgt=78.04, overall=78.04 ]	(279.15915, 7442.3384)(280.16217, 2627.0999)(281.1744, 928.6564)(260.29843, 951.9264)(263.16388, 96.34666)(296.1059, 60927.78)(297.1072, 10773.97)(298.10934, 926.35834)(294.8534, 154.51666)(277.1168, 5384.508)(278.05664, 1967.3411)(299.14685, 127.4425)
<i>N</i>-methylnorbelladine	596445	1	1	1	1	608155	1115993	530431	548742	498674	1	428647	527586	1	473497	3386103	954674	1105770	508765	648942	CPD-19422 [ C16 H19 N O3, tgt=82.22, overall=82.22 ]	(256.12918, 7680.1626)(257.13226, 851.287)(298.0961, 337.91)(298.91895, 1316.4407)(297.13367, 152.96)(258.99557, 4789.9673)(257.13303, 644.8901)(274.13754, 1757.8933)(275.6453, 487.38745)(276.1439, 911.63)(293.17456, 21507.885)(294.178, 4048.8052)(295.1823, 130.815)(315.6997, 1905.1729)(313.0967, 658.19)(278.28067, 127.255005)(275.52856, 1292.1335)(276.16702, 776.37665)
behenate	2915567	1	4027548	3633828	8047777	4588795	1	4259365	1	1	1	2094258	1778665	1942586	2679453	1	1	4122219	6560154	4801598	DOCOSANOATE [ C22 H43 O2, tgt=82.97, overall=82.97 ]	(342.3357, 3171.2979)(343.33783, 1595.012)(321.3149, 13631.224)(322.31805, 3180.0654)(323.32657, 254.278)(342.33624, 5204.48)(343.33865, 1156.08)(323.5285, 2015.7019)(326.83612, 108.71)(381.36945, 470.27078)(383.54642, 739.4891)(384.30063, 479.202)(365.03503, 876.6858)(366.28806, 229.78667)(357.3551, 935.6)(339.654, 76742.7)(340.35165, 15664.931)(341.35706, 1988.0831)(363.31647, 2339.059)(365.102…
1,2-dehydroreticuline	228143	229502	217074	255106	234081	269410	267468	255256	222975	274505	171522	144496	144690	142307	391546	1	157621	174781	161044	364381	12-DEHYDRORETICULINIUM [ C19 H22 N O4, tgt=55.35, overall=55.35 ]	(350.1128, 1426.7084)(351.10913, 7606.927)(352.11252, 639.8742)(353.1076, 417.61285)(349.1969, 46.76)(331.19003, 1974.717)
<i>N</i>-acetylglutamyl-phosphate	1060970	1031642	963629	955243	1016592	967806	923681	936991	702595	855330	902970	622289	516095	524126	649523	449949	403381	436791	347801	470404	N-ACETYL-GLUTAMYL-P [ C7 H9 N O8 P, tgt=62.91, overall=62.91 ]	(253.00752, 569.26)(267.01407, 3550.582)(268.01556, 565.29895)(254.01807, 321.054)(309.97467, 2430.55)(310.97763, 1109.4974)(286.9568, 1581.8704)(286.04514, 9296.807)(266.0338, 171.77)(290.00238, 1564.0568)(291.08054, 493.65082)(292.00006, 606.10815)(293.0014, 167.52)(270.98206, 612.3565)
2-furoate	903439	1	1	1	1	866233	1	1	1	1	1	629263	634621	653240	803839	565067	539868	543023	1	643767	2-FUROATE [ C5 H3 O3, tgt=46.66, overall=46.66 ]	(114.0157, 2542.419)(115.0157, 736.155)(150.97641, 214.145)(114.0402, 357.89)(116.988846, 336.87)
L-cysteine	14857425	541896	3760075	481932	1472222	12437867	10174322	10288840	5667981	7131280	10292081	16511035	280122	1227458	1	3282827	871308	1573442	12849547	1899836	CYS [ C3 H7 N O2 S, tgt=38.95, overall=38.95 ]	(161.97983, 448.76334)(139.8771, 13685.687)(140.80304, 1910.0588)(122.77909, 177175.75)(124.35071, 51292.297)(126.0443, 349.24)(129.39546, 1080.472)
1,2-di-O-sinapoyl-&beta;-D-glucose	6022950	7428494	9121048	7976118	5999319	9392125	7504513	6830354	6053918	4057370	4813958	5067493	7274577	5357592	3322868	8641685	8706726	12001790	8897609	9173389	12-BIS-O-SINAPOYL-BETA-D-GLUCOSIDE [ C28 H32 O14, tgt=61.58, overall=61.58 ]	(616.1772, 356387.75)(617.1798, 138607.89)(618.18176, 26482.9)(619.1842, 3663.9673)(620.186, 268.79)
(6S)-6-fluoro-5-enolpyruvoylshikimate 3-phosphate	90382	1	1	1	1	180384	177236	167091	161746	1	209899	151165	156095	1	1	1	144449	1	1	1	6S-6-FLUORO-EPSP [ C11 H11 F O9 P, tgt=43.45, overall=43.45 ]	(337.0092, 1430.22)(318.99768, 6891.5527)(319.9999, 109.19)(362.96722, 329.9275)(337.0369, 748.05)(359.9994, 1171.79)(344.99838, 588.5823)(347.00006, 118.35)
DIBOA-&beta;-D-glucoside	499134	327609	149050	243557	157515	186975	286357	208495	339633	189936	147041	181823	324156	174993	309892	156171	152910	182095	1	1	CPD-13811 [ C14 H17 N O9, tgt=47.61, overall=47.61 ]	(343.98044, 6084.1245)(345.09314, 768.8191)(347.09552, 682.046)(328.92032, 916.00165)(349.11057, 992.51056)(328.29236, 1027.674)(329.09445, 145.16)(365.0409, 706.45996)(345.72098, 302.466)(366.6831, 280.626)(351.0749, 2977.75)
TRIBOA-&beta;-D-glucoside	618780	914228	257188	326093	194999	1140770	1804459	1375643	1320113	931637	184192	323534	674684	308165	243314	199507	637379	1174078	500476	466083	CPD-13812 [ C14 H17 N O10, tgt=80.35, overall=80.35 ]	(345.0838, 1231.365)(364.9046, 83343.35)(365.1048, 31564.09)(344.09094, 4215.4434)(345.5915, 476.2506)(347.0933, 1322.3755)(360.10706, 164.30666)(383.07986, 22065.621)(384.08273, 2572.5034)(385.08603, 743.38574)
norcraugsodine	7997778	8849765	2621924	2599393	3348807	7045899	6901922	7957853	8492582	9335317	6456362	6190902	5462926	5175615	8544911	2719547	4835574	3096864	2998519	5171772	CPD-19419 [ C15 H15 N O3, tgt=70.38, overall=70.38 ]	(258.21094, 113328.39)(260.11554, 2066.524)(241.702, 690.2755)(242.10374, 1005.8367)(258.112, 172137.22)(259.1169, 14420.82)(241.43994, 1010.5345)(296.06625, 49536.867)(297.06973, 4223.0474)(298.06558, 3489.3535)(299.06906, 211.7418)(283.2467, 265.9591)(276.37943, 849.90186)(277.8958, 330.5875)(258.24548, 902.9856)(281.4959, 10036.599)(282.03812, 770.79755)(282.0965, 88.2)(263.64426, 1295.5078)(2…
(<i>Z</i>)-2-phenyl-1-thioacetohydroximate	25963532	23744132	26778792	21591050	22319498	17826594	16228513	17856500	19434516	19404834	21894820	11167989	14956042	12371768	13519165	1	13688149	14409193	1	12364282	PHENYLACETOTHIOHYDROXIMATE [ C8 H8 N O S, tgt=46.20, overall=46.20 ]	(167.03387, 8248.225)(149.02393, 996332.3)(168.0406, 168.18)(168.0514, 3242.77)(169.0527, 28.21)
1,4-naphthoquinone	344426	1	1	233151	265131	166294	220359	349694	120897	1	268655	270507	317122	1	342457	1	344789	1	1	1	CPD0-954 [ C10 H6 O2, tgt=63.37, overall=63.37 ]	(140.02498, 299.1325)(160.55035, 2810.18)(142.31012, 774.1227)(143.0386, 554.9643)(196.9974, 186.535)(178.9918, 5887.737)(179.98503, 356.89664)(180.9812, 300.58667)(176.82443, 427.4325)(159.42874, 3788.789)(159.0649, 919.88666)(183.02942, 575.31396)
(2S)-2-amino-4-pentenoate	12811911	12943619	12735886	11424266	15260413	10038301	9331126	8324749	6628126	7377542	9060430	6588520	6325848	8176786	5822867	37059040	30925244	26350670	33505384	29529406	CPD-19411 [ C5 H9 N O2, tgt=87.77, overall=87.77 ]	(101.0614, 4825.94)(116.07086, 146729.72)(117.07417, 8595.015)(118.0686, 153.64)(136.94849, 1579.8674)(137.1075, 2548.76)(115.08722, 2292.8281)(139.05528, 26129.02)(140.05591, 226.795)(120.0406, 260.17)
(+)-copalyl diphosphate	3160167	2138251	2433446	1794046	1796337	1380770	1136936	1374277	1037474	630229	1633326	1747054	1496186	1238251	1930298	2051413	1650206	1932822	2063821	2377467	CPD-4750 [ C20 H33 O7 P2, tgt=81.41, overall=81.41 ]	(448.19345, 79416.586)(449.1962, 17003.482)(450.19843, 2354.7437)
2-formylbenzoate	1350183	1140187	1458580	1483179	1	1	1362996	1415317	1485285	11432592	1	2661464	1050377	1	1046847	885194	1100702	1170923	5562333	1387659	CPD-1131 [ C8 H5 O3, tgt=99.44, overall=99.44 ]	(149.02347, 132549.58)(150.02644, 10878.911)(151.03348, 608.8971)(151.03421, 2214.85)(170.0658, 1886.97)(153.05576, 1751.8574)
1,8-cineole	978899	815157	517394	366215	500676	657027	725768	498557	579289	439834	591361	659148	629957	522660	1018941	859566	1019614	959412	993347	907184	CPD-4261 [ C10 H18 O, tgt=85.92, overall=85.92 ]	(155.14316, 8718.66)(156.14551, 673.145)(137.13213, 456.16434)(198.44081, 214.63333)(181.09932, 155.145)(172.16978, 361.46533)(177.32721, 7302.9663)(178.12708, 2428.466)(159.11644, 9009.067)(160.12042, 545.5677)
(-)-<i>endo</i>-fenchol	978899	815157	517394	366215	500676	657027	725768	498557	579289	439834	591361	659148	629957	522660	1018941	859566	1019614	959412	993347	907184	CPD-685 [ C10 H18 O, tgt=85.92, overall=85.92 ]	(155.14316, 8718.66)(156.14551, 673.145)(137.13213, 456.16434)(198.44081, 214.63333)(181.09932, 155.145)(172.16978, 361.46533)(177.32721, 7302.9663)(178.12708, 2428.466)(159.11644, 9009.067)(160.12042, 545.5677)
eupatolitin 3-glucoside	147012	147538	121926	113678	109969	147545	148046	113081	115994	127783	116783	169215	165294	168914	187049	1	183946	199484	204379	166779	CPD-14911 [ C23 H24 O13, tgt=47.32, overall=47.32 ]	(527.1593, 2380.9329)(508.2566, 1038.198)
medicagenic acid	71156232	69829896	59620692	52982520	50750560	100248168	89132448	95724224	78342240	63200288	57062696	60931156	61673552	43634064	1	38931200	1	1	1	1	CPD2GG-5240 [ C30 H46 O6, tgt=74.62, overall=74.62 ]	(502.331, 7191.681)(503.33316, 2293.5896)(504.33328, 374.7)(487.32312, 476.535)(487.3357, 143.4)(526.2789, 253.56001)(522.373, 316.16998)(523.3775, 155.04)(527.3216, 1400.0883)(528.32495, 524.29504)(512.322, 419.39)(513.3197, 798.93)
2,4',7-trihydroxyisoflavanone	467721	1	398843	416160	416012	431814	1	428442	1	1	1	407146	429124	120156	1	487376	503305	489155	509976	488228	2-HYDROXYISOFLAVANONE [ C15 H12 O5, tgt=63.13, overall=63.13 ]	(258.06473, 124.590004)(273.0772, 831.89215)(255.06714, 11876.509)(256.07022, 1130.1593)(257.0735, 99.253334)
(2E)-hexadecenal	819323	1151185	1022450	1230123	1585201	1160964	916859	1121395	1143498	1203549	915211	1146014	1190496	1201612	1418971	1052074	1205165	1402768	959730	1229974	CPD-292 [ C16 H30 O, tgt=98.72, overall=98.72 ]	(239.2369, 1431.8301)(279.1931, 2113.323)(280.19263, 368.78598)(261.18442, 170.805)(256.2635, 61118.875)(257.2668, 9863.759)(258.27017, 446.13647)(261.22113, 2755.2422)(243.20764, 141.80501)
4-tyrosol	6775431	4150260	4297772	4000244	5084537	2903232	3261614	2953710	3445661	2483896	3026282	3844211	7028633	395735	1413404	6239084	10639886	5644733	5733870	2395555	CPD3O-4151 [ C8 H10 O2, tgt=86.65, overall=86.65 ]	(143.08249, 3657.4)(124.87048, 4684.2324)(140.83151, 2306.5625)(121.21472, 105175.11)(122.06833, 11009.7295)(123.079956, 142.196)(138.09245, 1718.2058)(165.94688, 2692.8088)(166.0726, 3598.69)(148.06067, 450.03094)
1-palmitoyl-<i>sn</i>-glycerol 3-phosphate	3145422	2130449	2431221	1794241	1796369	1378853	1137094	1374464	1037689	630261	1630804	1747227	1496233	1238509	1928029	2051397	1650388	1933665	2064036	2375092	1-PALMITOYLGLYCEROL-3-PHOSPHATE [ C19 H37 O7 P, tgt=85.73, overall=85.73 ]	(448.19345, 79416.586)(449.1962, 17003.482)(450.19843, 2354.7437)(413.26584, 2386.266)
<i>all-trans</i>-retinoate	768657	905856	616562	505876	1	571318	574771	552030	460350	267972	620762	1	480740	330061	450275	549921	760245	751854	625564	1	RETINOATE [ C20 H27 O2, tgt=61.73, overall=61.73 ]	(300.20108, 2062.9666)(301.20554, 974.24335)(320.1542, 20586.422)(321.3925, 2071.3726)(325.20068, 7566.508)(326.20227, 2843.9846)(327.2027, 141.71)
shikonin	638599	542761	485135	474204	421123	647526	705333	745666	726894	670221	401433	359155	309924	237477	271985	220720	309076	305006	322994	287115	CPD-9322 [ C16 H16 O5, tgt=64.20, overall=64.20 ]	(288.0986, 3746.1694)(289.09335, 1922.0336)(290.0962, 136.10333)(270.08624, 4104.218)(271.08905, 765.371)(294.11655, 640.39)(274.40387, 4687.9736)(275.6799, 1962.4172)(276.1112, 4535.91)(309.05316, 1404.1726)(308.63766, 470.8457)(310.14343, 206.64)(291.12927, 3516.8286)(292.1348, 200.49)(312.0931, 2893.435)(313.0951, 367.67148)(315.9123, 1084.287)(316.1009, 912.78)(298.09534, 256.20502)
guanosine tetraphosphate	1	1	1	1	1	736970	1564281	1	1	1	1	1	891639	1	1216236	2322353	1	815222	1735360	748993	GUANOSINE_TETRAPHOSPHATE [ C10 H12 N5 O17 P4, tgt= ]	(580.91565, 319.22)(584.9281, 1529.1768)(585.9302, 352.24)(615.95557, 40294.87)(616.9581, 4459.1973)(617.96265, 240.575)(600.60626, 464.37833)(600.9397, 1758.2251)
protochlorophyllide <i>a</i>	6084722	7510012	9185512	8028843	1	9422479	7556413	6907525	6075201	1	1	1	7299512	1	1	8680586	8748092	12033480	1	9198008	MONO-VINYL-PROTOCHLOROPHYLLIDE-A [ C35 H30 Mg N4 O5, tgt=44.87, overall=44.87 ]	(638.1571, 481.41232)(615.1836, 7457.2646)
dihydrolipoate	292075	456653	346831	257361	747652	257844	193292	1	157983	1	251448	205879	209264	249383	314455	1	165112	256128	1	202626	CPD-296 [ C8 H15 O2 S2, tgt=47.31, overall=47.31 ]	(194.03712, 272.51334)(208.06062, 10515.093)(209.06432, 797.6208)(213.0724, 291.59)(230.04239, 1928.2145)
vanillylamine	182531	212936	160367	177542	156061	178297	190848	387295	413635	143306	964832	142375	404191	180084	1	485398	163911	179604	259808	160468	CPD-9327 [ C8 H12 N O2, tgt=69.94, overall=69.94 ]	(154.0853, 148.61)(136.97783, 16336.186)(137.07826, 1575.1484)(157.85118, 1346.1542)(160.10797, 4835.1733)(142.0965, 134.97)(193.35728, 5496.6104)(194.05219, 341.17453)(195.04631, 795.5534)(176.6422, 1064.0134)(174.1243, 156.81)(156.11322, 3064.5188)(180.41881, 202.73334)(163.21913, 2734.9758)
L-norleucine	4982591	4730902	1643757	1723663	1573956	1	7916650	1	5628808	1	4590612	5215312	5622153	4012404	3667222	6365220	4866804	7427599	5815553	5290730	L-2-AMINOHEXANOATE [ C6 H13 N O2, tgt=99.61, overall=99.61 ]	(117.0924, 504.385)(132.10213, 118414.79)(133.10512, 8774.641)(134.10236, 1598.9531)(114.09164, 1689.9424)(115.0861, 81.96)(155.04677, 1070.1038)(132.53307, 3336.1653)(154.08493, 282.47336)(136.18613, 7212.729)(137.07887, 510.85666)
salicin	8532438	10059665	10501198	7670099	8471603	9712888	11998666	11388665	7941748	6718454	9098975	7759077	8736115	8225898	6586489	1	9424425	11013081	9944858	8519995	CPD-1142 [ C13 H18 O7, tgt=43.85, overall=43.85 ]	(270.1063, 658.5889)(272.2947, 260.8409)(326.9045, 86.128334)(309.05582, 816.6128)(305.14178, 410.53302)(290.13757, 1633.085)(312.1038, 6617.12)(296.09988, 193.44667)
allocryptopine	310589	331019	238865	441304	366564	287994	256385	224516	210270	319819	218787	190471	129973	134231	274563	177524	188305	197494	156292	153872	ALLOCRYPTOPINE [ C21 H23 N O5, tgt=74.33, overall=74.33 ]	(387.19263, 14159.427)(388.1964, 2850.5955)(389.19897, 296.18597)
campest-4-en-3-one	1	1	1	1	1	1	43975728	24328544	3311440	10134915	1	1	34780736	2979601	1	5762732	1	1	1	15316151	CPD-698 [ C28 H46 O, tgt=47.56, overall=47.56 ]	(399.69058, 2672.6067)(400.3636, 787.21)(383.3519, 200.26251)(383.3589, 396.67502)(443.08145, 1282.2625)(443.3336, 2565.65)(421.40237, 835.0743)(403.39062, 56.686665)(424.6403, 315.43)(426.35977, 842.88995)(406.08957, 737.41504)(407.34647, 1903.9099)
gibberellin A<sub>53</sub>	251457	123360	248175	253969	251372	106602	263659	252617	251204	230954	201239	378899	416130	408726	428562	168662	492914	1	1	164969	CPD-695 [ C20 H26 O5, tgt=57.15, overall=57.15 ]	(329.1694, 164.94)(387.1433, 167.79)(368.1356, 7447.5366)(369.12943, 1709.7244)(365.21484, 734.29926)(366.2179, 1339.97)(347.2013, 604.5112)(348.8779, 1439.04)
L-ethionine	2155016	2155530	1685538	1565818	1785908	3153613	1549305	2750887	2725686	2476108	3486659	2164413	2854398	2514175	2174400	2784486	1186576	1189777	2031042	2259436	ETHIONINE [ C6 H13 N O2 S, tgt=78.20, overall=78.20 ]	(168.06586, 2499.4648)(148.99547, 3026.3347)(164.07446, 37969.06)(165.07751, 3055.2268)(166.07121, 2186.1274)(148.06058, 10078.743)(149.0617, 1870.1681)(202.03018, 197.94714)(182.10176, 177.66501)(166.3666, 15654.819)(167.42296, 4517.0063)(188.0557, 82.76)(171.04689, 483.32666)
kynurenate	424714	401397	350758	359755	387860	419742	415391	461061	320436	422300	384607	339114	385096	357154	445563	296038	274027	283855	229138	314153	KYNURENATE [ C10 H5 N O3, tgt=60.75, overall=60.75 ]	(189.03406, 278.865)(191.04042, 487.0291)(225.9876, 20111.393)(226.98874, 3424.3352)(227.986, 1378.0801)(205.05887, 1556.73)
geranylhydroquinone	1217678	1396000	1599661	1078929	1603037	1205824	1522880	690429	680463	850930	1079339	980833	5266232	104991	346849	519208	782047	1534307	1224420	1154482	CPD-9319 [ C16 H22 O2, tgt=78.23, overall=78.23 ]	(246.59094, 31067.875)(247.16368, 8681.035)(248.1656, 851.8025)(229.1547, 18095.822)(230.15944, 2971.6982)(232.16281, 653.5334)(233.1669, 101.87)(250.46696, 1099.8644)(250.43095, 1169.3674)(290.136, 1009.405)(267.1127, 782.78)(246.43356, 16419.94)(247.1847, 3699.62)(269.8185, 662.18335)(270.1542, 309.82)(252.09338, 11691.996)(252.5433, 6919.6143)
glutarate semialdehyde	556095	1	481602	499197	495756	1	1	1	1	1	515082	579265	568537	524929	551313	569572	609750	613639	611518	574170	CPD-280 [ C5 H7 O3, tgt=82.05, overall=82.05 ]	(115.03918, 18616.81)(116.04243, 429.5436)(141.03552, 19009.277)(142.03908, 465.23068)
<i>N</i><sup>10</sup>-formyldihydrofolate	770375	808639	873838	668132	630237	768641	1	1	626785	651921	733298	833215	682178	638788	728682	679124	1	1	1	1	CPD-14932 [ C20 H19 N7 O7, tgt=79.17, overall=79.17 ]	(487.16513, 17207.99)(488.16885, 3335.7388)(489.1703, 181.08922)
sinapoyl-(S)-malate	208799	383019	233904	262132	260686	205677	265969	174905	366483	253680	249649	175716	116772	127863	123318	1	189849	1	1	1	SINAPOYL-S-MALATE [ C15 H14 O9, tgt=38.23, overall=38.23 ]	(338.06473, 862.9768)(339.06, 352.86002)(321.05838, 1752.7256)(322.06232, 229.13501)(380.0273, 263.6058)(360.10675, 137.67)(338.467, 928.4382)(341.09705, 189.42499)(361.05164, 227.655)
3-geranyl-4-hydroxybenzoate	3381583	1757562	1859742	860017	1519436	1603333	2989645	1685111	1026926	1120563	1152501	1060164	1456321	1351345	420769	1	1	1	1	1	CPD-9318 [ C17 H21 O3, tgt=76.90, overall=76.90 ]	(258.1451, 158.384)(260.161, 71.84)(312.11102, 27919.457)(313.1139, 3175.8599)(314.11572, 420.435)(294.1005, 12659.73)(295.1032, 1305.743)(296.1059, 73.33)(292.1898, 72.87)(277.1799, 1631.59)
11-hydroxydodecanoate	837915	613744	290115	246641	251277	695641	655217	729348	439474	385970	422430	539105	553480	373107	430432	464278	490097	350692	373427	538623	CPD-12299 [ C12 H23 O3, tgt=74.75, overall=74.75 ]	(197.15266, 1563.1975)(238.11433, 3339.3162)(215.1865, 21057.057)(216.1928, 3756.3738)(239.15855, 2533.6099)(220.14493, 2782.4995)
2-succinylbenzoate	882497	862920	780322	804316	801338	908477	918217	901732	765473	943155	783769	710146	793296	704195	828514	569547	621269	617331	578062	631264	O-SUCCINYLBENZOATE [ C11 H8 O5, tgt=75.60, overall=75.60 ]	(258.99847, 5695.219)(260.00128, 976.749)(260.9972, 727.9023)
phytanate	11620043	11446611	7168914	9622226	8769274	8568032	11652715	6051269	6628410	6155082	8255862	8575715	7353084	6372494	7948785	8129119	7134901	9610696	7656334	7676285	PHYTANATE [ C20 H39 O2, tgt=91.23, overall=91.23 ]	(312.40073, 1153.6482)(314.35522, 11768.078)(315.30908, 3053.6194)(293.2835, 4468.146)(294.28616, 831.25867)(295.29883, 1812.3522)(329.3275, 168007.78)(330.33038, 32679.756)(331.33328, 2879.2026)(318.27924, 143.195)
sarpagine	1	1	630984	710432	630278	1	350829	380111	1	465551	562450	388064	332976	429036	331307	271012	316230	242357	230641	218881	CPD-4243 [ C19H22N2O2, tgt= ]	(310.16647, 2199.3325)(311.17163, 142.5875)(312.16455, 280.00668)(292.15637, 17907.451)(293.1712, 7328.69)(294.16855, 673.0434)(351.1329, 246.68333)(331.61334, 2717.5867)(333.21213, 354.28748)(315.20215, 2223.95)(336.7372, 446.13715)(337.16495, 544.34)(316.15002, 2145.8525)(318.9789, 333.62454)(320.16525, 188.605)
(1<i>S</i>,6<i>R</i>)-2-succinyl-6-hydroxy-2,4-cyclohexadiene-1-carboxylate	4659773	4034551	3070396	2882451	2610647	3803803	3807710	4151882	3060618	3508856	3328762	2443425	2715630	2248906	2557493	1800742	2346712	2268389	1750042	2124261	SUCCINYL-OH-CYCLOHEXADIENE-COOH [ C11 H10 O6, tgt=85.96, overall=85.96 ]	(243.0631, 555.15)(242.92383, 965.28143)(243.06575, 1012.62)(282.01447, 118.19)(258.9976, 8945.62)(259.999, 515.04)(260.9973, 233.03)(256.08203, 100033.734)(257.0854, 12553.326)(239.72507, 1033.3196)(261.03787, 183.1443)
L-arogenate	262168	409461	299446	225388	667201	224974	240616	1	1	1	218993	180796	197736	206286	296128	520207	299630	621331	392022	455215	CPD-659 [ C10 H12 N O5, tgt=82.49, overall=82.49 ]	(208.06065, 13820.586)(209.06451, 1139.645)(227.07947, 14444.379)(228.0828, 1364.419)(211.64662, 423.74713)(213.07635, 1014.815)(249.06125, 3872.5168)(234.5575, 757.91504)
10-deoxysarpagine	307307	378303	200651	285961	211930	189948	252912	206536	199962	206201	168803	134775	96889	1	90647	134888	275295	279572	143762	143727	10-DEOXYSARPAGINE [ C19 H22 N2 O, tgt=63.80, overall=63.80 ]	(296.3627, 641.7927)(277.89465, 1480.3345)(298.18762, 669.6056)(280.1756, 476.59)(333.1378, 7660.7954)(334.14172, 1174.8499)(316.41254, 310.52142)(314.27994, 1222.5308)(317.2177, 3105.6348)(318.16644, 2574.3855)(319.62283, 562.80273)(320.169, 180.3475)(300.29636, 279.7143)(301.1549, 142.23)
1-deoxy-2,3-hexodiulose-6-phosphate	653404	613798	531376	530095	529913	620911	593475	598464	435012	517038	577536	413818	519252	534198	719957	500917	425593	468596	357982	498992	CPD-20125 [ C6 H9 O8 P, tgt=47.34, overall=47.34 ]	(241.00471, 32648.713)(242.15549, 12141.564)(245.0183, 9344.831)(278.9657, 376.5844)(264.96277, 281.01334)(248.98854, 244.23834)
isopentenyl diphosphate	425076	398880	386901	373219	385899	535290	500598	581385	422555	476811	414640	445144	451619	460504	607930	429021	369559	269687	219910	390886	DELTA3-ISOPENTENYL-PP [ C5 H9 O7 P2, tgt=38.31, overall=38.31 ]	(227.986, 1513.2522)(286.95605, 721.03)(263.933, 317.21414)(243.60474, 6369.0205)(244.00269, 1298.9565)(270.98224, 262.65817)
thiosulfinate	733757	612717	1	1	584849	1	534631	578331	1	554935	1	408674	443526	454378	609790	428150	453660	403596	432228	438662	CPD-9306 [ C6 H10 O S2, tgt=58.47, overall=58.47 ]	(167.0129, 211.22)(186.04393, 213.225)(167.0344, 203.6)(167.999, 1926.5806)(169.99506, 546.04114)
(+)-<i>trans</i>-isoalliin	1	1	1	1	1	1	1	1	1	287057	1	1	357592	522486	219800	238576	263144	136188	255517	426168	CPD-9307 [ C6 H11 N O3 S, tgt= ]	(160.03706, 9596.6)(178.94522, 3090.95)(179.0639, 93.42)(164.04315, 154.9425)(197.74886, 287.63333)(179.94223, 2021.6501)(180.067, 245.05)(201.53474, 830.22833)(183.0293, 1182.67)(186.0229, 137.71)
choline	236473	273868	288644	243652	174003	209653840	565772	198963984	205286512	268541	242126	206669600	201247728	201461600	194851824	227178864	1205093	224703200	215801264	216425152	CHOLINE [ C5 H14 N O, tgt=75.10, overall=75.10 ]	(104.25818, 3272898.5)(105.38423, 370507.5)(107.1156, 768.53)(144.12593, 5214.3887)(147.07343, 1091.0533)(148.0771, 274.05)(126.064, 172.18)(129.10239, 8364.652)(111.091675, 16075.864)(112.095375, 211.569)(114.1016, 319.31)
difluoromethylornithine	5594084	1682922	1	5236801	3506520	3701919	1	4008676	1	1	3752726	1	2715868	4004275	1	2791023	1	2618658	1	1991283	DIFLUOROMETHYLORNITHINE [ C6 H13 F2 N2 O2, tgt=97.02, overall=97.02 ]	(185.60097, 395.48877)(166.08653, 131188.97)(167.0898, 13154.96)(168.0912, 1280.44)(187.10791, 26233.26)(169.09795, 666.48834)(224.0593, 735.99)(227.0654, 104.62)(204.13434, 356.11667)(188.12752, 8255.144)(209.09045, 462.045)(188.90715, 1990.07)
3-(pyrazol-1-yl)-L-alanine	994412	1157594	999043	1	1069724	1161248	1018948	993100	841178	1114971	970630	1433136	1053746	978152	965651	1012021	693086	893395	1	958446	CPD-670 [ C6 H9 N3 O2, tgt=86.20, overall=86.20 ]	(159.07875, 1266.25)(140.44157, 1677.6643)(141.56863, 955.7475)(142.07104, 886.605)(156.07675, 18181.242)(157.07747, 1471.96)(140.73842, 1738.9634)(194.03288, 335.58936)(177.0238, 102.6)(176.82607, 298.65997)(177.1125, 130.12)(157.09834, 941.4001)(180.92177, 482.01492)(182.06586, 665.8225)(161.0483, 233.92)
L-ribose	2939368	3568122	1	1	2288993	2528998	3000573	2348913	2101619	1842740	1648328	1464730	1607586	1381387	1590129	1	1	919001	1965292	1808114	CPD-6001 [ C5 H10 O5, tgt=87.01, overall=87.01 ]	(152.05663, 23824.184)(153.05984, 1562.4061)(151.0584, 3719.4148)(168.0883, 4181.782)(169.09189, 176.265)(152.65305, 2779.767)
poriferst-7-enol	6758848	6910533	9110128	8815358	6342424	8411203	8225750	7730849	8529397	8471057	9101352	6250675	5024249	5561712	5216350	5229752	5709504	5060030	5111500	5497359	CPD-14901 [ C29 H50 O, tgt=89.92, overall=89.92 ]	(396.38074, 825.25)(453.4439, 4026.6633)(454.349, 1130.1489)(455.34494, 221.30627)(439.84692, 249.38501)(437.4331, 47.940002)(438.37817, 123328.54)(439.6823, 26783.766)(440.91403, 3905.7546)(441.89355, 3154.1707)(442.6425, 1209.165)(443.3893, 58.4)
12-hydroxylaurate	837915	613744	290115	246641	251277	695641	655217	729348	439474	385970	422430	539105	553480	373107	430432	464278	490097	350692	373427	538623	CPD-12282 [ C12 H23 O3, tgt=74.75, overall=74.75 ]	(197.15266, 1563.1975)(238.11433, 3339.3162)(215.1865, 21057.057)(216.1928, 3756.3738)(239.15855, 2533.6099)(220.14493, 2782.4995)
3-glc-glc-rha, 28-glc medicagenic acid	3086929	3373448	4945669	2473221	5245976	2885861	3156869	2395956	4584138	4617209	2326197	368844	269033	168934	262064	693587	634529	1365995	866530	402539	CPD2GG-5257 [ C54 H86 O25, tgt=91.27, overall=91.27 ]	(1136.3516, 1113.349)(1137.1785, 3980.9937)(1138.1794, 3320.6272)(1139.2717, 1424.4357)(1140.5651, 703.11993)(1117.8473, 2249.8218)(1119.547, 6284.3306)(1120.553, 7145.2935)(1120.5481, 13188.008)(1121.5521, 5892.2603)(1122.5549, 2831.9368)(1123.5576, 574.61664)(1136.3646, 7491.4624)(1137.5706, 4013.0051)(1138.559, 1372.1675)(1139.5516, 732.57245)(1142.5569, 102.814995)(1118.843, 8197.616)(1120.36…
4&alpha;-methyl-5&alpha;-cholesta-8,24-dien-3&beta;-ol	20926178	1	1	1	1	1	43975728	24328544	3311440	10134915	1	1	34780736	2979601	1	5762732	1	1	1	15316151	4-METHYL-824-CHOLESTADIENOL [ C28 H46 O, tgt=47.62, overall=47.62 ]	(399.69058, 2672.6067)(400.3636, 787.21)(383.35315, 238.20401)(383.35873, 394.43997)(443.08145, 1282.2625)(443.3336, 2565.65)(421.40237, 1049.5537)(403.391, 89.4875)(424.6403, 315.43)(426.35977, 842.88995)(406.08957, 737.41504)(407.34647, 1903.9099)
camalexin	335108	321597	273097	181398	246549	386234	396375	288177	321128	316143	255879	324235	283303	276456	231121	720953	735625	459261	685448	400718	THIAZOL-YL-INDOLE [ C11 H8 N2 S, tgt=37.92, overall=37.92 ]	(201.04199, 795.505)(205.04941, 109.57)(241.15892, 15344.177)(242.1583, 5719.693)(243.1695, 3654.8142)(244.1275, 536.66376)(218.07236, 8445.924)(219.07385, 672.03754)(224.17052, 633.51715)(224.0229, 422.2)
caffeine	441274	4576226	4266561	3840521	3592703	344188	342436	423227	5128175	4486347	373177	615710	644762	343022	353829	1776209	295771	6746736	6772008	5893136	1-3-7-TRIMETHYLXANTHINE [ C8 H10 N4 O2, tgt=95.98, overall=95.98 ]	(194.2485, 1645.9067)(195.90182, 12095.964)(196.96783, 1266.135)(198.89737, 122.502)(177.96738, 831.2977)(180.0864, 462.52)(233.04306, 8135.034)(234.047, 140.485)(235.0417, 130.13)(214.68338, 1806.8186)(216.12427, 417.03)(196.70932, 626.21796)(217.06926, 85266.67)(218.87236, 2307.926)(219.0732, 758.685)
glycine betaine	7234696	832081	1	10398928	9475546	5600769	6079287	5250705	654102	1	1	10423398	5151452	4381491	5866034	6464084	4171341	4647195	1	4062755	BETAINE [ C5 H11 N O2, tgt=99.44, overall=99.44 ]	(118.086555, 215803.9)(119.08938, 12028.512)(120.09389, 424.65)(100.07567, 13691.212)(101.07692, 934.0012)(156.04199, 8988.805)(157.04692, 496.07452)(158.04065, 705.287)(142.0366, 53.67)(141.2369, 2363.4148)(141.067, 633.48)(126.06631, 8911.594)
(2E,4E,6E)-4-methylocta-2,4,6-trienedial	9276775	10970049	6126958	7398994	5896465	7428769	7927612	7048421	4342598	6127009	4967900	4684621	4832946	4783527	4100915	5848953	7602892	8085817	5255743	5094464	CPD-13370 [ C9 H10 O2, tgt=99.23, overall=99.23 ]	(151.07536, 147174.69)(152.07834, 15738.721)(153.08192, 660.589)(168.7046, 7647.0835)(169.35515, 776.80255)(153.10089, 3092.3577)(176.81798, 157.19499)(155.04613, 1103.4581)
pseudoionone	437311	1	356868	322671	1	373455	1	328978	1	350173	440027	283772	424999	323018	253697	1	349891	299754	410238	434023	CPD-13371 [ C13 H20 O, tgt=74.71, overall=74.71 ]	(193.15834, 8744.497)(194.159, 1115.472)(175.148, 6330.5903)(176.1504, 363.37997)(233.116, 89.59)(217.1063, 4329.6606)(210.18666, 1452.9395)(215.96088, 629.80457)(218.14896, 111.99)
10',6-diapocarotene-10',6-dial	2675830	2098775	1858526	1928984	1857625	1615345	1702418	1728798	1494632	1572548	489568	1749155	2300449	1349710	1466745	2041510	1	2296400	2651163	1763998	CPD-13373 [ C19 H22 O2, tgt=94.83, overall=94.83 ]	(286.33093, 1878.335)(265.15417, 34190.17)(266.15732, 5345.0376)(267.1616, 2034.0293)(268.36966, 2319.832)(266.1583, 1602.56)(267.161, 94.94)(300.1996, 306.65)(307.1553, 633.41003)
3-carboxy-8-(methylsulfanyl)-2-oxooctanoate	394195	614583	308178	360064	285104	395383	682492	332863	342405	324797	330547	289950	288037	287249	247659	466517	712867	582633	566649	474309	CPD-19489 [ C10 H14 O5 S, tgt=67.63, overall=67.63 ]	(247.059, 839.9026)(230.85875, 355.93124)(231.04776, 577.675)(247.06009, 1893.69)(229.75333, 567.894)(230.05217, 163.91002)(291.02002, 6607.2163)(268.51492, 255.34)(272.00964, 68.43)(264.09027, 244.61311)(246.41396, 703.2756)(273.0488, 1741.0219)(251.15338, 5098.7095)(252.03647, 176.29066)(253.03035, 300.26385)
3-carboxy-9-(methylsulfanyl)-2-oxononanoate	1	339691	1	1	1	426713	492531	479349	453387	359229	1	1	270175	1	368886	1	452861	335724	403883	422113	CPD-19488 [ C11 H16 O5 S, tgt= ]	(260.24106, 1098.61)(261.07318, 152.015)(243.06482, 3157.6367)(244.05815, 327.12997)(246.06328, 135.46666)(263.07974, 1266.7867)(243.06554, 3372.0356)(244.05927, 387.42664)(245.0651, 51.39)(282.03094, 3014.362)(261.09467, 934.29004)(263.0974, 61.02)(285.06604, 85.565994)(267.04913, 46.61)
3-carboxy-10-(methylsulfanyl)-2-oxodecanoate	234758	240950	216570	219745	207808	242892	240142	226853	205239	223962	215212	259799	282642	287647	312869	325255	332465	335557	341368	334740	CPD-19487 [ C12 H18 O5 S, tgt=71.57, overall=71.57 ]	(277.0918, 6016.794)(257.0785, 94.17)(259.08142, 30824.443)(260.08453, 3309.8352)(261.08545, 91.1425)(297.07794, 6625.875)(298.07892, 1948.6746)(279.06772, 742.79895)
2-[(2'-methylsulfanyl)hexyl]maleate	476150	1	412764	416600	435859	124889	449469	439973	433325	412353	417541	117247	492797	489898	486236	481757	121788	1	529017	526477	CPD-19480 [ C11 H16 O4 S, tgt=69.98, overall=69.98 ]	(245.07916, 444.9254)(247.0808, 685.02)(227.06903, 58.036667)(247.08116, 507.26862)(229.07048, 2976.6973)(267.06726, 9256.891)(268.06946, 1677.8057)(249.05699, 644.0071)
(-)-sativan	8358444	2413048	6003934	3468572	4423364	3018630	5050511	3838361	4040104	2108078	2719851	1247612	1241566	4327945	1024077	6909934	2945101	2739963	1378614	2510947	CPD-9367 [ C17 H18 O4, tgt=58.20, overall=58.20 ]	(291.12982, 3679.686)(269.44272, 43860.39)(269.1088, 7556.19)(270.10712, 511.08002)(290.1372, 1445.0342)(274.1336, 2170.2244)(328.78745, 463.56396)(308.49863, 1803.2206)(309.38953, 1082.0037)(310.07712, 2398.9546)(304.15128, 4135.1235)(305.1495, 462.27502)(288.90073, 6108.579)(290.35446, 3931.052)(311.8172, 568.325)(313.5218, 933.3871)(314.1231, 907.685)(293.68845, 982.6766)(294.1079, 1532.91)
2-[(2'-methylsulfanyl)heptyl]maleate	6134677	6721901	2103486	2171898	2630037	4951800	4942427	5585015	5790212	6560753	4898998	4779119	4205021	3923279	6484836	2324522	3800585	2510334	2447891	3951417	CPD-19481 [ C12 H18 O4 S, tgt=47.55, overall=47.55 ]	(261.379, 211.21571)(244.085, 12975.873)(245.0862, 1427.0)(262.90216, 310.808)(245.31366, 2797.99)(245.59381, 962.445)(279.20624, 3328.7832)(281.3846, 403.46997)(285.0491, 104.12)(278.12366, 386.8409)(259.2662, 16984.166)(260.29266, 2491.089)(264.12115, 314.848)(284.4182, 424.92224)(285.0852, 742.42)(265.54474, 1264.256)(268.0733, 161.41501)
monofluoromethylornithine	1162069	1216403	772627	844205	822528	932892	261410	494086	699170	596319	601223	437654	415625	378645	729744	957674	761449	1004498	179697	778306	CPD0-1240 [ C6 H14 F N2 O2, tgt=84.13, overall=84.13 ]	(167.90077, 1551.8142)(168.11064, 3941.0576)(149.01552, 2150.9219)(148.59186, 1275.73)(169.3676, 280.37)(152.10902, 932.95)(210.07565, 350.7282)(187.58708, 242.78883)(188.05647, 904.74005)(167.1301, 66.994995)(188.0935, 8291.357)(189.09367, 411.5986)(170.08206, 8373.305)(171.08432, 553.65753)
D,L- &gamma;-hydroxyphosphinothricin	755416	1084993	463823	527408	546882	1209211	1425958	1210241	1244991	1247464	1219111	1228188	3109897	1	2266825	1206127	1870288	1408455	1476820	1549190	CPD0-1245 [ C5 H11 N O5 P, tgt=81.80, overall=81.80 ]	(199.109, 542.50354)(200.055, 678.55)(240.58391, 8771.978)(241.00604, 4894.73)(216.98796, 219.77856)(216.07587, 148.55666)(219.02689, 60816.953)(220.0824, 3871.834)(221.02516, 4887.9)
D,L-cyclohexanephosphinothricin	512985	455923	426643	371724	370669	440713	437679	386985	416394	359101	1	470815	247544	368178	377045	433778	517194	489207	409369	462933	CPD0-1246 [ C8 H15 N O4 P, tgt=50.30, overall=50.30 ]	(226.09137, 545.5564)(208.02733, 475.3928)(208.0832, 976.79)(259.4151, 1841.6212)(260.0533, 357.32)(238.36021, 947.8925)(239.39891, 53.031433)(243.0653, 3529.011)(244.05904, 349.14468)(245.0651, 50.19)(229.7781, 406.39572)(230.0651, 49.88)
myxothiazol	1	1	1	1	143711	106778	106747	1	1	1	144883	180900	191385	203109	214777	207838	229800	1	227367	214029	CPD0-1244 [ C25 H33 N3 O3 S2, tgt=45.59, overall=45.59 ]	(474.18103, 11360.202)(475.1843, 2009.5084)(527.8254, 914.2767)(508.15207, 1505.2217)
(6R)-6-fluoro-5-enolpyruvoylshikimate 3-phosphate	90382	1	1	1	1	180384	177236	167091	161746	1	209899	151165	156095	1	1	1	144449	1	1	1	6R-6-FLUORO-EPSP [ C11 H11 F O9 P, tgt=43.45, overall=43.45 ]	(337.0092, 1430.22)(318.99768, 6891.5527)(319.9999, 109.19)(362.96722, 329.9275)(337.0369, 748.05)(359.9994, 1171.79)(344.99838, 588.5823)(347.00006, 118.35)
<i>N</i>-hydroxyhexahomomethioniate	282235	231021	208700	171895	2882011	141014	225422	2005337	2083344	1839564	2037839	1988327	1793612	1774146	1796846	1673991	1801129	1684509	1853283	1716210	CPD-14036 [ C11 H22 N O3 S, tgt=75.42, overall=75.42 ]	(248.98027, 2861.576)(249.2569, 695.6613)(233.3018, 1438.91)(235.12238, 967.95)(253.01834, 3452.9312)(234.87933, 788.7438)(235.12805, 981.06995)(287.09567, 12951.416)(288.09848, 2767.76)(270.08615, 2845.224)(272.01602, 1344.17)(272.0879, 1781.3)(268.29053, 720.9337)(269.1641, 1092.0221)(275.12503, 3117.5552)(256.3611, 50218.93)(258.1103, 32994.02)
kaempferide 3-<i>O</i>-glucoside	595628	664358	285462	516848	281859	372114	380101	274330	196713	176661	296301	319740	231817	330292	299363	1141547	692944	1007382	1171995	614287	CPD-14961 [ C22 H22 O11, tgt=98.76, overall=98.76 ]	(462.13876, 21405.889)(463.142, 4728.35)(464.1446, 1001.73895)
<i>N</i>,<i>N</i>-dihydroxyhexahomomethioniate	2089829	1	1	1	770068	1	1521161	853712	526153	1	599198	530751	730565	1	1	1	1	1	1207035	1189984	CPD-14037 [ C11 H22 N O4 S, tgt=71.04, overall=71.04 ]	(269.1372, 1049.4166)(249.12343, 5427.3687)(250.12726, 402.5)(307.08356, 824.48)(284.1612, 745.4311)(287.1599, 128.28)(269.10703, 21583.074)(270.10892, 2177.75)
kaempferide 3-<i>O</i>-&beta;-<i>D</i>-glucopyranosyl -(1->2)-<i>O</i>-&alpha;-<i>L</i>-rhamnoside	280836	190799	432193	373855	116083	474994	367272	337575	295460	157099	223955	160099	181374	149000	146238	154211	1	195089	1	1	CPD-14962 [ C28 H32 O15, tgt=52.35, overall=52.35 ]	(613.3819, 14765.489)(609.1894, 1233.319)(610.18884, 463.54858)(611.1866, 170.81)(650.1372, 6351.19)(651.14044, 2501.7625)(652.1366, 2080.8887)(653.1382, 709.08997)(635.1381, 293.56833)(632.2257, 178.45)(613.1583, 5884.3613)(614.1614, 1266.3589)(615.1591, 399.09003)
C-13<sup>2</sup>-carboxypyropheophorbide <i>a</i>	1204657	1	2769583	2555380	2864407	2553354	2549324	2883525	2318958	1	2533562	469444	444624	356226	453516	670941	1	1357903	1227858	982760	CPD-14963 [ C34 H33 N4 O5, tgt=58.26, overall=58.26 ]	(584.27136, 13752.191)(566.25433, 1647.7758)(619.2072, 7791.872)(620.2111, 2434.539)(621.21484, 528.4854)(597.4073, 13575.771)(599.7442, 7881.2754)(600.28925, 6580.115)(579.27844, 9511.117)(580.40405, 9408.237)(582.2904, 3958.2642)(604.61786, 225.56876)
<i>N</i>-hydroxypentahomomethionine	280081	326713	270246	269311	304459	275004	247276	279485	287916	272835	194382	1	285913	1	318473	282321	295348	1	1	330491	CPD-14039 [ C10 H20 N O3 S, tgt=49.62, overall=49.62 ]	(238.11565, 2306.6519)(217.10637, 2630.376)(219.10342, 237.13998)(239.12775, 751.24)(221.88483, 4563.3223)(222.1152, 1120.33)(273.07715, 827.08875)(255.06714, 12312.71)(256.07025, 1181.3357)(257.0718, 107.91)(257.15356, 108.25)
4-<i>O</i>- &beta; -D-glucosyl-daphnetin	583144	661968	1	625005	594631	1	283258	1	704113	1	1	479559	466008	1	1	1	1	1	1	1	CPD-14431 [ C15 H16 O9, tgt=69.57, overall=69.57 ]	(344.09082, 5244.245)(345.0927, 685.7)(343.59348, 2615.0315)(344.34155, 4141.2627)(323.0742, 2993.8958)(324.0739, 100.3)(361.17935, 6572.5327)(362.1811, 547.30426)(363.03488, 356.632)(340.67764, 1495.6527)(341.0958, 310.33)(363.06906, 4946.8076)(364.0729, 403.345)(345.63358, 2649.364)
7-hydroxy-8-methoxycoumarin	183502	379714	160264	179483	157974	132287	190848	175716	163248	142411	147311	139657	131366	1	156423	147962	163526	173886	167286	154702	CPD-14430 [ C10 H8 O4, tgt=84.43, overall=84.43 ]	(195.047, 1541.19)(193.04956, 5945.464)(194.05214, 375.21466)(195.0464, 819.125)(175.29004, 226.71002)(210.07599, 14127.335)(211.08055, 1326.4)
&beta;-D-fructofuranose 6-phosphate	748593	711231	542674	567799	591631	705207	668864	664702	494482	552166	632494	486821	570949	592112	788741	537553	489031	530375	419129	561875	FRUCTOSE-6P [ C6 H11 O9 P, tgt=47.71, overall=47.71 ]	(258.57043, 228.06888)(241.00484, 27721.535)(242.15552, 10097.563)(245.0183, 7802.666)(262.18988, 369.54263)(263.0313, 996.82135)(302.987, 129.55)(278.9657, 311.7078)(276.04858, 695.735)(263.05212, 443.97668)
2-[(2'-methylsulfanyl)butyl]maleate	194721	111555	127804	1	1	199162	240504	122536	256239	188708	238999	170480	290369	228328	279992	1	151584	123723	391706	133595	CPD-19478 [ C9 H12 O4 S, tgt=67.99, overall=67.99 ]	(198.0373, 2450.6)(201.0388, 936.81)(257.296, 469.92285)(258.677, 196.42)(261.0049, 123.83)(236.99837, 2074.89)(235.96169, 1507.2954)(236.74648, 1193.5867)(217.69255, 13862.002)(218.69371, 3310.613)(219.07036, 768.2883)(243.0384, 726.43)(221.02542, 4417.4507)(222.0295, 743.63)
quercetin 3, 3', 4', 7-tetrasulfate	942934	845947	729297	727531	731785	832361	792312	736587	699876	683020	808883	819313	811176	804663	830847	751091	837747	930211	927418	775640	CPD-10894 [ C15 H6 O19 S4, tgt=60.23, overall=60.23 ]	(658.651, 2757.634)(659.655, 4039.5835)(660.6527, 11141.91)(661.651, 6931.822)(663.9438, 4972.1724)(664.5075, 4891.3354)(664.7928, 5412.67)(638.7986, 21097.66)(639.79865, 10580.421)(640.7832, 4464.627)
2-[(2'-methylsulfanyl)propyl]maleate	1	1	1	1	1	880339	840830	726504	1	1	767515	603585	702408	1	1	1	1	1360233	1	1	CPD-19477 [ C8 H10 O4 S, tgt= ]	(202.03003, 326.31143)(225.0645, 165.828)(204.55453, 21094.633)
pyridoxine	1988774	1865566	704087	1311855	1042616	1245265	1475097	1062288	892185	549118	1094678	1032512	932352	945139	959092	1	633885	1322551	928750	879290	PYRIDOXINE [ C8 H11 N O3, tgt=85.72, overall=85.72 ]	(173.9104, 22321.018)(174.0882, 37426.05)(151.32567, 2648.1353)(170.19942, 10670.429)(171.45937, 10946.595)(175.09146, 5868.865)(152.06949, 5602.4917)(153.07254, 535.7478)(210.03769, 1275.2354)(187.10803, 19991.145)(188.10635, 828.865)(169.59901, 3154.0562)(170.0929, 195.21)(192.06425, 91.604996)(177.0584, 97.585)
(2,6-difluoro-4-hydroxyphenyl)pyruvate	5247125	4064841	3808002	4410157	4533722	2688454	2734484	2764729	1	3836323	2224641	2813705	4194211	7724552	6050737	5648964	2939326	4025989	4405596	6455080	26-DIFLUORO-4-HYDROXYPHENYLPYRUVATE [ C9 H5 F2 O4, tgt=73.87, overall=73.87 ]	(215.01695, 109401.586)(216.02026, 6725.093)(217.02167, 299.45834)(256.9823, 7892.81)(257.9796, 5240.97)(241.9742, 80.37)(215.0418, 315.3075)(243.01881, 849.0032)
3-<i>O</i>-&beta;-D-glucosyl-daphnetin	583144	661968	1	625005	594631	1	283258	1	704113	1	1	479559	466008	1	1	1	1	1	1	1	CPD-14434 [ C15 H16 O9, tgt=69.57, overall=69.57 ]	(344.09082, 5244.245)(345.0927, 685.7)(343.59348, 2615.0315)(344.34155, 4141.2627)(323.0742, 2993.8958)(324.0739, 100.3)(361.17935, 6572.5327)(362.1811, 547.30426)(363.03488, 356.632)(340.67764, 1495.6527)(341.0958, 310.33)(363.06906, 4946.8076)(364.0729, 403.345)(345.63358, 2649.364)
daphnetin	185818	197923	1	276381	1	142005	137152	123337	1	247522	152905	1	212791	242801	104501	1	1	1	1	1	CPD-14427 [ C9 H6 O4, tgt=47.51, overall=47.51 ]	(179.0339, 2708.6772)(180.0368, 79.23)(204.98732, 1687.1964)(178.05092, 3331.36)
daphnetin-8-glucoside	583144	661968	1	625005	594631	1	283258	1	704113	1	1	479559	466008	1	1	1	1	1	1	1	CPD-14428 [ C15 H16 O9, tgt=69.57, overall=69.57 ]	(344.09082, 5244.245)(345.0927, 685.7)(343.59348, 2615.0315)(344.34155, 4141.2627)(323.0742, 2993.8958)(324.0739, 100.3)(361.17935, 6572.5327)(362.1811, 547.30426)(363.03488, 356.632)(340.67764, 1495.6527)(341.0958, 310.33)(363.06906, 4946.8076)(364.0729, 403.345)(345.63358, 2649.364)
dihydrohomopteroate	158941	154834	166676	128643	193730	106893	362502	300556	97721	215073	305384	267180	1303195	114403	265302	460642	419773	535515	429315	271142	CPD0-1251 [ C15 H15 N6 O3, tgt=85.13, overall=85.13 ]	(327.96182, 1469.9783)(330.13315, 8674.867)(331.13666, 1565.6249)(312.55493, 1154.5514)(313.1265, 371.1725)(367.08148, 426.638)(372.0952, 523.44403)(354.08438, 1186.15)(345.15237, 14193.267)(346.15494, 1750.8408)(347.1579, 837.88)(350.55612, 963.51)(332.54504, 322.89667)
4-aminobutanoate	760917	886402	888333	870433	1040723	632258	581488	539016	563701	441414	661834	463123	454598	428811	376160	449389	413298	459980	418343	421046	4-AMINO-BUTYRATE [ C4 H9 N O2, tgt=82.16, overall=82.16 ]	(104.07096, 9779.182)(105.07311, 461.8493)(147.03204, 433.44247)(129.02188, 10120.113)(125.10709, 64.74334)(126.824425, 1058.4315)(111.38319, 21211.32)(112.050934, 28379.49)
cichoriin	583144	661968	387403	625005	594631	457904	283258	425890	704113	400499	331272	479559	466008	467208	518625	500842	519605	547427	165550	575976	CPD-14429 [ C15 H16 O9, tgt=69.57, overall=69.57 ]	(361.17935, 6572.5327)(362.1811, 547.30426)(363.03488, 356.632)(365.60388, 3432.713)(365.67783, 361.32404)(323.07452, 2848.7607)(324.07645, 677.2799)(344.09082, 5244.245)(345.0927, 685.7)(341.92114, 5488.664)(342.68945, 1549.38)(343.0973, 98.34666)(345.63358, 2649.364)(340.67764, 1495.6527)(341.0958, 310.33)
1-hydroxyglucobrassicin	1	110825	1	1	1	184546	222208	186294	157016	141815	1	1	108569	1	1	1	1	94679	1	1	CPD-19470 [ C16 H19 N2 O10 S2, tgt= ]	(465.04254, 1147.4725)(445.0314, 3950.2773)(446.03452, 470.16425)(447.03058, 400.5025)(481.07635, 1256.1725)(482.07834, 194.78)(483.0734, 191.65)(463.06708, 974.5425)(464.0667, 172.46)
4-methylpentanal	14658594	2886720	3639379	2263031	1490918	10714412	9795978	9662884	5674325	7176387	10290276	1	1193249	1	1	3224429	1	4005429	1	4156244	4-METHYLPENTANAL [ C6 H12 O, tgt=77.66, overall=77.66 ]	(102.092575, 1540.482)(106.1121, 3939.8477)(139.05096, 41322.49)(140.05426, 3068.1064)(141.0623, 225.42)(121.040474, 98940.945)(122.04513, 7016.2827)(123.043945, 369.07)(118.123184, 1038.52)(123.0793, 83.64)
palmatine	1	181450	1	1	1	246126	1	424927	309132	431402	157192	165755	270703	139845	1	1	1	122826	1	1	PALMATINE [ C21 H22 N O4, tgt= ]	(353.15814, 184.09799)(334.14288, 901.849)(353.1574, 108.82)(337.16125, 157.73999)(396.1246, 189.03398)(397.1245, 126.96)(375.19916, 227.19)(375.146, 1031.11)(357.97018, 680.55)
1,2-dioctanoyl-3-methyl-1,2,3-butanetriol	417130	1	266972	1	1	1	881277	1	690104	1	1	502861	451873	402515	210977	828425	390996	838883	1567892	713543	CPD0-1763 [ C21 H40 O5, tgt=68.87, overall=68.87 ]	(356.89728, 9043.218)(358.0532, 4355.866)(359.01657, 1029.0809)(359.29254, 451.72)(417.2569, 175.12)(397.7098, 1813.52)(393.335, 1908.209)(372.3887, 6880.454)(373.64633, 1403.7999)(374.312, 231.18666)(396.2792, 698.62)(397.77887, 2341.525)(398.2826, 730.57)(377.41943, 6629.941)(378.2686, 1731.8453)(379.26923, 262.56)
1,2-dioctanoyl-1,2,3-butanetriol	2151824	4162747	3886281	1938494	1162435	1810103	2007508	1367067	1525945	2701279	18068628	1212479	2777728	707966	1402656	2575366	2586892	1864564	1736634	1159566	CPD0-1762 [ C20 H38 O5, tgt=99.55, overall=99.55 ]	(360.27515, 2202.7004)(361.27713, 183.89749)(342.26483, 680.54834)(361.28418, 3131.825)(361.2876, 2693.44)(362.2896, 15359.1)(344.4292, 7191.8516)(345.44043, 1612.0227)(346.157, 310.975)(346.2839, 52.36)(381.0252, 247.31601)(382.72614, 162.84)(376.30527, 25950.264)(377.30878, 5612.5312)(378.31232, 734.01855)(362.50558, 241.252)(381.26144, 10638.042)(382.26794, 2277.8218)(383.2584, 85.94)(365.3628…
3,3',5'-trimethylmyricetin	206952	254797	164826	153937	200516	148938	148898	101220	1	1	116639	1	115993	148325	157151	1	1	1	1	1	CPD-14938 [ C18 H16 O8, tgt=82.02, overall=82.02 ]	(360.10727, 8890.425)(361.1107, 1375.8517)
1,2-dioctanoyl-1,2,4-butanetriol	2151824	4162747	3886281	1938494	1162435	1810103	2007508	1367067	1525945	2701279	18068628	1212479	2777728	707966	1402656	2575366	2586892	1864564	1736634	1159566	CPD0-1760 [ C20 H38 O5, tgt=99.55, overall=99.55 ]	(360.27515, 2202.7004)(361.27713, 183.89749)(342.26483, 680.54834)(361.28418, 3131.825)(361.2876, 2693.44)(362.2896, 15359.1)(344.4292, 7191.8516)(345.44043, 1612.0227)(346.157, 310.975)(346.2839, 52.36)(381.0252, 247.31601)(382.72614, 162.84)(376.30527, 25950.264)(377.30878, 5612.5312)(378.31232, 734.01855)(362.50558, 241.252)(381.26144, 10638.042)(382.26794, 2277.8218)(383.2584, 85.94)(365.3628…
3',4',5'-trimethylmyricetin	206952	254797	164826	153937	200516	148938	148898	101220	1	1	116639	1	115993	148325	157151	1	1	1	1	1	CPD-14936 [ C18 H16 O8, tgt=82.02, overall=82.02 ]	(360.10727, 8890.425)(361.1107, 1375.8517)
(R)-canadine	121611	1	1	1	1	198650	148861	197111	114364	176445	216526	195451	184270	171042	114058	1	1	1	1	1	R-CANADINE [ C20 H21 N O4, tgt=57.12, overall=57.12 ]	(344.1556, 2316.1467)(345.16614, 210.37334)(322.81534, 749.76337)(383.1139, 702.15)(365.1055, 116424.99)(366.10876, 14928.979)(364.1391, 231.41249)(347.13452, 216.46498)(348.1408, 156.96)
7,2'-dihydroxy-4'-methoxy-isoflavanol carbocation intermediate 2	2456465	559444	787814	812425	372096	2394425	2358739	2225305	811863	2072712	1	2503293	931894	946156	2427993	1	648117	544526	480220	1	CPD-4283 [ C16 H19 O5, tgt=63.19, overall=63.19 ]	(278.1246, 474.32)(292.1348, 178.21)(275.1255, 2252.016)(331.3393, 537.8194)(335.09467, 6190.22)(336.09912, 574.592)(312.07767, 1049.1317)(313.0828, 186.4)(312.16614, 355.268)(313.16913, 56.245)(294.1561, 52.49)(296.23007, 45322.703)(297.26123, 10248.36)(298.10934, 894.55835)
aloesone	173159	142770	132844	159331	141256	182628	193767	166636	164528	151346	157532	224473	127725	176920	153287	299545	196926	402643	354014	144738	CPD-6801 [ C13 H12 O4, tgt=83.10, overall=83.10 ]	(232.07587, 10223.25)(233.07909, 1503.8667)(215.07018, 8019.9224)(216.07373, 891.4043)(255.12323, 314.815)(237.01157, 8286.084)(237.1121, 16472.154)
2,3',4,6-tetrahydroxybenzophenone	381643	507939	148360	320715	268387	369144	635393	285732	295054	288628	291795	282795	141257	279788	241433	463653	525939	410198	560625	412963	2346-TETRAHYDROXYBENZOPHENONE [ C13 H10 O5, tgt=44.33, overall=44.33 ]	(230.31978, 412.44638)(231.04787, 582.86163)(272.90442, 464.91553)(273.01495, 199.14001)(273.12708, 2035.2632)(274.0539, 1653.68)(232.29634, 36922.887)(233.0632, 28565.084)(264.08945, 270.35623)(289.0235, 175.286)(247.05927, 1168.1617)(251.63344, 1442.7665)(252.36768, 205.60002)(253.02914, 418.13)(247.2297, 990.49805)
(2S,4S)-4-hydroxy-2,3,4,5-tetrahydrodipicolinate	1656635	1532887	1376890	1413917	1478547	1551801	1480504	1559233	1154867	1563262	1570168	1155433	1138747	1201157	1489514	1296425	1054496	1182616	921513	1181571	CPD-14443 [ C7 H7 N O5, tgt=45.25, overall=45.25 ]	(185.03241, 2115.6787)(169.40326, 255.44875)(173.04239, 395.1025)(229.00375, 342.44946)(209.02576, 492.16217)(210.0273, 158.99)(190.01242, 1219.7379)
isophthalate	206181	206007	173583	173544	186715	185127	172435	194317	143685	184426	168265	133146	140324	142281	191871	134257	116325	121570	95961	144445	CPD0-1267 [ C8 H4 O4, tgt=59.87, overall=59.87 ]	(169.8151, 256.37573)(170.0295, 524.13)(202.97139, 2823.8066)(203.97253, 259.66916)(185.10371, 7782.434)(185.96237, 1104.4707)(186.95941, 422.2015)(169.99214, 1127.986)
(<i>E</i>)-1-(L-cystein-<i>S</i>-yl)-<i>N</i>-hydroxy-&omega;-(methylsulfanyl)octan-1-imine	486868	390747	129605	372898	228106	170331	176868	315686	345223	237466	127319	321145	359319	363837	389733	201208	251139	311457	241217	176804	CPDQT-409 [ C12 H24 N2 O3 S2, tgt=57.84, overall=57.84 ]	(310.7849, 4594.39)(314.1232, 1220.105)(295.04727, 25784.463)(295.10883, 467.625)(311.57373, 4063.5908)(312.9842, 2202.7378)(314.12494, 547.36)(295.11758, 1030.1475)(296.12, 318.19)(353.70624, 2795.145)(354.0808, 379.74832)(333.67535, 727.25195)(335.07306, 319.42603)(328.1583, 454.06665)(312.64032, 3057.6013)(335.85944, 668.01996)(332.1027, 152.06)(315.6441, 1331.4836)(318.4996, 315.79602)(319.09…
<i>N</i>, <i>N</i>-dihydroxy-tetrahomomethionine	715707	678573	1728432	1791529	1732965	2015317	2009958	1868682	1728361	1716703	1873315	1982455	1811676	1732975	1877364	1	1942962	795268	2005221	1912165	CPD-14052 [ C9 H18 N O4 S, tgt=68.96, overall=68.96 ]	(255.7997, 165.66667)(257.1288, 194.28)(238.1156, 2435.0823)(259.0814, 25601.416)(260.08456, 2663.956)(261.08542, 75.6425)(241.28162, 20494.086)(242.33694, 2389.2966)(243.06975, 894.05005)
(<i>E</i>)-1-(L-cystein-<i>S</i>-yl)-<i>N</i>-hydroxy-&omega;-(methylsulfanyl)heptan-1-imine	1995578	5871878	2605132	3569511	2965510	3987805	5379857	4065020	3785956	2799717	4233513	4274778	4279632	3723512	1547246	11057549	12946453	2832858	13085088	9643528	CPDQT-408 [ C11 H22 N2 O3 S2, tgt=64.34, overall=64.34 ]	(296.10574, 15946.023)(297.1073, 2950.333)(298.11, 101.455)(337.07, 69.5)(314.1387, 31569.938)(315.14255, 5635.3076)(295.13104, 222.49908)
(6<i>R</i>)-L-<i>erythro</i>-5,6,7,8-tetrahydrobiopterin	190037	457678	1	146283	209351	468499	484304	580449	508419	560964	1	404088	204044	353211	202762	1	185500	195878	207557	157247	CPD-14053 [ C9 H15 N5 O3, tgt=64.48, overall=64.48 ]	(243.4548, 2571.7954)(226.44829, 1815.2267)(227.1158, 1724.27)(247.13264, 450.164)(225.18755, 934.12006)(227.52722, 211.26201)(283.8149, 833.034)(284.33185, 1540.395)(265.36737, 1294.1294)(267.07715, 614.42004)(263.1634, 412.455)(241.14331, 7790.5815)(242.14597, 873.0915)(265.609, 567.72)(246.09521, 344.70856)
(<i>E</i>)-1-(L-cystein-<i>S</i>-yl)-<i>N</i>-hydroxy-&omega;-(methylsulfanyl)hexan-1-imine	709330	1105565	383580	374647	483236	1057293	1069180	1195754	1061254	1147152	964464	1000749	838350	745466	941936	693304	656331	633797	592855	745227	CPDQT-407 [ C10 H20 N2 O3 S2, tgt=64.94, overall=64.94 ]	(280.0905, 9165.193)(281.09326, 669.5161)(282.0965, 68.28)(264.3914, 1465.3093)(267.67627, 275.744)(286.09265, 150183.72)(287.0958, 19463.367)(263.677, 946.30884)(264.09018, 302.032)(324.04816, 10295.06)(325.05164, 1286.7731)(326.04846, 732.31494)(301.04352, 1213.2295)(298.1266, 591.18463)(284.27353, 4298.45)(285.10934, 162.89667)(303.57806, 5399.158)(304.8678, 1659.0927)(286.3691, 588.6385)(290.…
4,5-dihydroxyisophthalate	204380	222619	217810	226194	220127	218031	210519	197593	160110	198118	196277	156472	186432	182719	242493	167747	145612	161832	128105	166019	CPD0-1263 [ C8 H4 O6, tgt=46.27, overall=46.27 ]	(179.15979, 1914.628)(180.07925, 248.12384)(181.00334, 262.516)(239.25208, 7812.7275)(216.95111, 962.9733)(201.0386, 175.83)(204.98961, 984.7684)
suberate	1037508	1030962	1	606967	1	587272	770554	581827	1	1	761955	1	625934	739025	657934	1216102	1147319	792239	1	1	CPD0-1264 [ C8 H12 O4, tgt=69.28, overall=69.28 ]	(177.09024, 281.66782)(159.079, 846.1355)(215.04245, 363.495)(194.03235, 129.715)(190.10791, 6257.6636)(172.0974, 17942.742)(173.09659, 2674.3462)(199.0707, 180.51001)(178.28644, 1352.0653)(181.81348, 203.405)(182.0646, 76.13)
3,7,3'-trimethylmyricetin	206952	254797	164826	153937	200516	148938	148898	101220	1	1	116639	1	115993	148325	157151	1	1	1	1	1	CPD-14943 [ C18 H16 O8, tgt=82.02, overall=82.02 ]	(360.10727, 8890.425)(361.1107, 1375.8517)
7,3',5'-trimethylmyricetin	206952	254797	164826	153937	200516	148938	148898	101220	1	1	116639	1	115993	148325	157151	1	1	1	1	1	CPD-14940 [ C18 H16 O8, tgt=82.02, overall=82.02 ]	(360.10727, 8890.425)(361.1107, 1375.8517)
6-oxohexanoate	2073321	1848239	1166107	1649280	1	1481554	1484820	456349	427569	1	655196	514364	984550	542984	960240	1	1913114	1849805	1738000	658062	6-OXO-HEXANOATE [ C6 H9 O3, tgt=69.21, overall=69.21 ]	(129.0532, 69.05)(111.31198, 3905.5671)(112.05091, 34921.246)(113.05814, 3260.5654)(148.094, 1676.65)(131.5849, 510.69998)(132.0855, 66.89)(155.8047, 509.3767)(136.03844, 231.12666)
1-18:0-2-18:3-phosphatidylethanolamine	1	1	1	1	1	1	1	1	1	1	1	4941650	6698888	1	1	1	7737330	3481558	4365056	6501356	CPDIO2-3 [ C41H76NO8P, tgt= ]	(742.5354, 1879.7433)(743.54, 304.17596)(745.5535, 3386.65)(723.6799, 22561.291)(724.5158, 6778.1123)(725.5127, 36.283333)(726.5417, 1729.5566)(762.49, 106.27)(759.571, 50678.953)(760.57446, 13869.743)(761.5779, 2920.58)(762.5762, 51.63)(746.55853, 4450.7803)(747.56177, 940.00494)(766.5293, 45062.06)(767.5324, 18556.291)(768.5362, 5200.3647)(769.5403, 17.96)(750.51624, 230.554)(751.5337, 21.98)
(<i>E</i>)-1-(L-cystein-<i>S</i>-yl)-<i>N</i>-hydroxy-&omega;-(methylsulfanyl)pentan-1-imine	386949	1	285321	296324	304395	450610	402925	447726	407588	405575	335090	1	356092	326833	423812	1	339184	328017	295824	348132	CPDQT-406 [ C9 H18 N2 O3 S2, tgt=47.01, overall=47.01 ]	(266.0752, 721.8935)(269.75223, 1477.5332)(270.0858, 1842.85)(253.071, 41.12)(306.5417, 707.815)(289.25873, 556.27936)(291.90424, 1273.1938)(292.02185, 685.44)(284.60785, 2908.75)(285.60843, 73.37)(267.10303, 175.72)(290.2996, 1310.5471)(293.4166, 10480.573)(294.2084, 1106.028)(295.06235, 825.4333)(273.04944, 928.71594)(275.8727, 816.47815)(276.6491, 581.5)
1-16:0-2-18:1-diacylglycerol-trimethylhomoserine	15376817	3300521	1578245	357001	1	20639400	23510824	50522444	36757424	26292662	25330732	11986733	22117092	18638724	51086264	19864904	1	21531712	10874265	28084672	CPDIO2-5 [ C44 H83 N O7, tgt=91.56, overall=91.56 ]	(744.6522, 9232.572)(777.79663, 2389.1145)(779.07904, 4069.5527)(780.49005, 9318.689)(781.9148, 12987.948)(758.5688, 88732.66)(759.57135, 45772.105)(760.57544, 13068.448)(761.57684, 3405.2615)(762.57355, 448.45718)(742.6511, 57.22)(742.6051, 29.19)
(<i>E</i>)-7-(methyltsulfanyl)heptanal oxime	10240985	11792780	1	1	12084371	1	9186721	5182628	5932838	1	8932926	1	11980232	9735789	1	10991394	15405303	19013526	1	1	CPDQT-405 [ C8 H17 N O S, tgt=64.94, overall=64.94 ]	(176.10698, 88293.68)(180.10217, 544.40753)(159.0903, 170.05)(178.1105, 4031.7625)(160.67882, 2312.4075)(162.20868, 8181.0303)(163.09795, 4067.8774)(193.13414, 441981.6)(194.13676, 50738.312)(195.13918, 4112.8135)(178.1228, 4446.71)(201.09161, 3272.215)(183.07869, 3169.8467)
1-16:0-2-18:2-diacylglycerol-trimethylhomoserine	21188464	3648127	647765	1665346	1891110	21297642	26439522	53557096	49039344	53667080	1	622897	19390632	26300036	55957512	6870338	9712061	6111201	3715729	11699067	CPDIO2-6 [ C44 H81 N O7, tgt=57.56, overall=57.56 ]	(775.675, 2056.9048)(777.01385, 2237.4326)(778.27924, 2501.0823)(780.4875, 7470.7407)(780.78, 6834.8423)(781.58075, 19299.781)(756.8157, 26756.035)(757.81934, 11657.612)
4-bromoisophthalate	565262	609729	549134	489766	516379	549463	554391	654138	462826	514974	573565	487292	449922	450478	555592	373375	338834	344705	285181	382034	CPD0-1269 [ C8 H9 Br O4, tgt=49.82, overall=49.82 ]	(230.96725, 404.4711)(292.47742, 620.0991)(268.92285, 1021.5368)(269.92392, 190.61334)(274.0184, 160.63)(273.40546, 5844.4175)(274.7934, 1579.4574)(276.96762, 1874.2242)(277.97137, 181.665)(252.94809, 2087.5972)(253.94583, 603.488)
1-16:0-2-18:3-diacylglycerol-trimethylhomoserine	1	8365	453580	256613	1	6986700	1	3466869	15803135	5509811	1	17040824	12677769	1	14356262	1	3733148	5700201	1	1	CPDIO2-7 [ C44H79NO7, tgt= ]	(776.26044, 1828.4908)(777.3624, 830.276)(778.5578, 5667.643)(754.5371, 541.63495)(756.5522, 50389.92)(756.6269, 18.29)(760.7991, 10234.012)(761.58075, 1807.855)
1-18:3-2-16:4-monogalactosyldiacylglycerol	654992	655923	539405	550169	567167	666021	651463	586456	562656	540467	1	734118	751218	756057	812561	1	1	114218	894493	841054	CPDIO2-9 [ C43 H68 O10, tgt=80.44, overall=80.44 ]	(728.46655, 220.0)(783.4521, 495.21)(765.4409, 4409.61)(766.4443, 1627.93)(766.5303, 54011.88)(767.5334, 22755.264)(768.5362, 6002.681)(771.4859, 2358.6738)
1-16:0-2-18:4-diacylglycerol-trimethylhomoserine	1	1	1	1	1	1	1	1	465860	617071	1	185140	348026	1069801	1	99990	1155650	1	1	1	CPDIO2-8 [ C44H77NO7, tgt= ]	(731.57855, 122.65333)(714.5761, 553.00287)(715.5799, 43.79)(752.51337, 1041.0366)(731.5825, 293.91)(758.5688, 192487.48)(759.57166, 86533.89)(760.5748, 23431.166)(740.554, 3522.1157)
capsaicin	526392	282885	256905	388201	323113	1	1	1	392437	401437	292134	408420	324683	365266	274653	321880	406941	316963	476239	298016	CAPSAICIN [ C18 H27 N O3, tgt=79.98, overall=79.98 ]	(309.20612, 9641.337)(310.20828, 1819.2958)(291.19638, 8190.1865)(291.6969, 8579.35)(310.33682, 12348.014)(292.89752, 55954.656)(293.2106, 54534.84)(325.3542, 2850.77)(328.01102, 1764.6353)(328.24927, 2001.935)(307.22702, 14797.604)(308.22968, 2871.6992)(329.18982, 378.9159)(332.20013, 2502.796)(332.87, 3937.1501)(333.2035, 2760.06)(311.77408, 2762.2007)(315.19363, 2769.6987)
3-dehydrosphinganine (C18)	3634639	4437183	3401739	5783795	8913991	2726466	2248663	2047799	2522844	3657098	2858937	2533222	2939438	2161478	4314899	2534161	2594226	4458327	2458926	2300861	DEHYDROSPHINGANINE [ C18 H38 N O2, tgt=97.73, overall=97.73 ]	(300.289, 3741.7214)(282.27908, 126733.914)(283.2816, 24498.486)(284.28946, 4962.56)(303.30048, 149.2)(284.29178, 4081.6282)(343.2068, 3705.1882)(344.12003, 1605.6799)(344.2649, 856.98)(321.2422, 911.5091)(322.2393, 135.01)(323.2763, 25960.172)(324.2787, 7667.9873)(309.17807, 2653.8193)(309.27814, 2818.37)
isoscopoletin	183502	1	160264	179483	157974	1	190848	175716	163248	142411	147311	139657	131366	1	156423	147962	163526	173886	167286	154702	CPD-14453 [ C10 H8 O4, tgt=84.43, overall=84.43 ]	(195.047, 1541.19)(193.04956, 5945.464)(194.05214, 375.21466)(195.0464, 819.125)(175.29004, 226.71002)
3-<i>O</i>-&beta;-D-glucosyl-esculetin	583144	661968	1	625005	594631	1	283258	1	704113	1	1	479559	466008	1	1	1	1	1	1	1	CPD-14455 [ C15 H16 O9, tgt=69.57, overall=69.57 ]	(344.09082, 5244.245)(345.0927, 685.7)(343.59348, 2615.0315)(344.34155, 4141.2627)(323.0742, 2993.8958)(324.0739, 100.3)(361.17935, 6572.5327)(362.1811, 547.30426)(363.03488, 356.632)(340.67764, 1495.6527)(341.0958, 310.33)(363.06906, 4946.8076)(364.0729, 403.345)(345.63358, 2649.364)
4-<i>O</i>-&beta;-D-glucosyl-esculetin	583144	661968	1	625005	594631	1	283258	1	704113	1	1	479559	466008	1	1	1	1	1	1	1	CPD-14454 [ C15 H16 O9, tgt=69.57, overall=69.57 ]	(344.09082, 5244.245)(345.0927, 685.7)(343.59348, 2615.0315)(344.34155, 4141.2627)(323.0742, 2993.8958)(324.0739, 100.3)(361.17935, 6572.5327)(362.1811, 547.30426)(363.03488, 356.632)(340.67764, 1495.6527)(341.0958, 310.33)(363.06906, 4946.8076)(364.0729, 403.345)(345.63358, 2649.364)
cyclogutamate	373678	280047	185917	141338	220778	404723	369945	310544	292935	200894	1133765	272125	979064	404869	425554	347453	324775	315304	347176	332278	CPD0-1276 [ C8 H12 N O4, tgt=84.16, overall=84.16 ]	(186.07571, 10341.686)(187.08086, 1441.6373)(170.29356, 1781.3688)(187.08197, 13990.833)(188.08087, 2640.4402)(174.08745, 30260.89)(227.04085, 346.244)(230.84668, 668.668)(231.0458, 222.05)(209.02675, 212.85501)(189.10658, 693.9633)(190.10759, 3378.6387)(211.0699, 529.16)
7-(methylsulfanyl)heptyl-desulfoglucosinolate	982081	999587	599911	449409	595278	203769	244989	245524	396425	274708	124386	137933	183469	120413	777770	324497	279372	226182	223282	198210	CPDQT-418 [ C15 H29 N O6 S2, tgt=49.77, overall=49.77 ]	(383.6184, 1761.8064)(385.3158, 2469.5598)(388.1464, 136.12)(367.54102, 1158.0557)(368.35632, 908.67)(368.96423, 1673.2217)(369.1311, 3776.49)(385.8173, 335.13998)(386.14734, 4218.46)(387.15015, 379.695)(367.41345, 3091.5544)(368.1431, 985.68)(422.1054, 2206.2424)(423.09528, 680.6)(424.09375, 323.54666)(411.09137, 4657.1714)(406.1306, 550.54004)
(2<i>R</i>)-naringenin	467721	1	398843	416160	416012	431814	1	428442	1	1	1	407146	429124	120156	1	487376	503305	489155	509976	488228	CPD-14042 [ C15 H12 O5, tgt=63.13, overall=63.13 ]	(258.06473, 124.590004)(273.0772, 831.89215)(255.06714, 11876.509)(256.07022, 1130.1593)(257.0735, 99.253334)
phlorisobutanophenone	120561	114235	1	106693	1	142495	123279	116122	269523	217862	197209	429415	178550	324154	172732	125037	165271	142983	173511	440983	CPD-7104 [ C10 H12 O4, tgt=75.25, overall=75.25 ]	(180.4033, 2802.367)(197.69814, 4636.934)(198.08495, 548.4443)(179.32065, 4264.5166)(180.07474, 367.76443)(215.10849, 1260.73)(199.10355, 210.145)(203.0591, 225.16)
(<i>R</i>)-laudanine	1	1	1	1	1	1	894898	1	1257048	330498	364385	493012	313659	290940	361864	1	1	1	1	223392	CPD-15937 [ C20 H26 N O4, tgt=73.94, overall=73.94 ]	(331.1901, 2383.2668)(363.88837, 2292.0244)(347.2024, 1384.215)(344.21338, 21421.014)(345.21527, 5214.42)(346.21896, 737.67163)
deoxycohumulone	368983	1	159391	268123	134944	201733	1	226093	189451	1	209128	172299	188935	329973	331288	185514	1	1	151214	132165	CPD-7107 [ C20 H27 O4, tgt=47.58, overall=47.58 ]	(331.18973, 2581.5051)(313.18024, 667.22)(314.1945, 213.67668)(333.203, 665.16223)(315.19284, 3310.816)(357.1475, 408.51)(331.21536, 3394.426)(332.21783, 140.67001)(339.177, 167.15)
3,5-dihydroxybenzoate	1	327167	135727	103737	209867	1	1	1	168473	1	196568	90744	178794	183874	1	1	1164723	1	1	1100126	CPD0-1274 [ C7 H5 O4, tgt=63.17, overall=63.17 ]	(140.02422, 215.93)(193.9826, 206.34)(179.982, 245.93)(175.0616, 349.78)(155.04514, 2544.0781)(157.05095, 1818.505)(176.71245, 5225.078)(177.0138, 981.00665)(178.00941, 932.85333)
3-carboxy-6-(methylsulfanyl)-2-oxohexanoate	1438684	1728255	1058988	1139425	1112178	1904178	2103292	1864593	1745789	1861284	1846768	1748005	3652966	3005334	2987595	1728548	2359820	1953502	1950497	2071171	CPD-19491 [ C8 H10 O5 S, tgt=62.89, overall=62.89 ]	(218.72623, 31445.629)(221.02501, 3593.2563)(222.84486, 1957.6509)(223.0278, 794.97)(222.03023, 2678.76)(240.1695, 136.63889)(241.059, 144.69)(245.56943, 3310.8176)(246.01996, 1137.5488)(226.00246, 129.93666)
humulone	511392	281078	269038	304273	219979	256852	1	240296	1	217154	1	308601	228687	240850	222982	1	257874	524705	1	1	CPD-7106 [ C21 H29 O5, tgt=83.33, overall=83.33 ]	(347.20157, 193.94666)(362.21158, 2565.1306)(363.21466, 840.22766)(347.2035, 321.01)(379.2381, 12567.624)(380.24155, 3789.3613)(381.24506, 364.97623)(384.19415, 577.5262)(385.1965, 154.51999)
<i>N</i>-hydroxytrihomomethionine	207326	17058024	13524399	15481714	153368	182925	1	145785	18886000	15888699	15552032	106595	153149	1	18517112	38010700	22737328	39806448	29445608	33978992	CPD-14049 [ C8 H16 N O3 S, tgt=47.89, overall=47.89 ]	(208.33244, 1340.8575)(209.0875, 572.26)(188.32301, 609302.1)(189.07431, 107798.375)(190.0768, 8303.859)(191.08029, 685.08)(209.0912, 306.3)(210.0953, 254.71)(190.99751, 1217.7626)(190.082, 260.58)(248.0438, 1254.675)(227.70522, 333.17334)(226.97423, 1690.6742)(228.1201, 895.31506)(208.85666, 442.43)(211.06575, 1975.4233)
4-prenylphlorisovalerophenone	1758454	1452555	1113484	920760	928134	1635971	1712497	1222843	1211950	1141228	514119	432413	572780	445523	310048	659682	550920	725039	699590	691463	CPD-7109 [ C16 H21 O4, tgt=91.31, overall=91.31 ]	(280.1553, 159.865)(261.13635, 2827.2)(279.40918, 1830.8787)(280.15512, 722.60596)(263.3499, 2513.7803)(264.82068, 5983.7246)(265.1548, 8529.25)(298.09686, 33078.695)(299.09958, 4407.2554)(300.09467, 1219.2737)(295.17877, 578.7175)(301.1405, 2112.0818)
(<i>E</i>)-1-(L-cystein-<i>S</i>-yl)-<i>N</i>-hydroxy-&omega;-(methylsulfanyl)nonan-1-imine	219916	1	182575	1	1	214255	1	1	184379	1	244822	219015	194938	256042	211830	201037	202480	222348	207328	206818	CPDQT-410 [ C13 H26 N2 O3 S2, tgt=58.57, overall=58.57 ]	(307.1324, 90.73)(343.09583, 215.555)(327.1177, 6168.061)(328.1192, 146.91713)
(<i>E</i>)-&omega;-(methylsulfanyl)heptyl-thiohydroximate	271832	199038	135703	161346	1	195889	195257	180838	159149	134894	178872	356137	327764	244481	312194	185280	223379	180153	204080	237822	CPDQT-413 [ C8 H17 N O S2, tgt=67.13, overall=67.13 ]	(213.07199, 131.265)(195.06493, 546.9493)(225.11017, 9212.674)(226.11494, 1051.511)(227.12634, 123.90401)(207.10089, 397.64502)(213.05635, 523.2416)(215.05344, 571.8006)
L-leucine	4982591	4730902	1643757	1723663	1573956	1	7916650	1	5628808	1	4590612	5215312	5622153	4012404	3667222	6365220	4866804	7427599	5815553	5290730	LEU [ C6 H13 N O2, tgt=99.61, overall=99.61 ]	(117.0924, 504.385)(132.10213, 118414.79)(133.10512, 8774.641)(134.10236, 1598.9531)(114.09164, 1689.9424)(115.0861, 81.96)(155.04677, 1070.1038)(132.53307, 3336.1653)(154.08493, 282.47336)(136.18613, 7212.729)(137.07887, 510.85666)
(<i>E</i>)-&omega;-(methylsulfanyl)octyl-thiohydroximate	1761131	1806735	1651069	1680997	1647159	1422939	1580227	1546127	1264877	1094487	1392772	1306005	1274626	1146293	1212617	1166381	1139230	1108212	1046176	1181819	CPDQT-414 [ C9 H19 N O S2, tgt=77.66, overall=77.66 ]	(226.58667, 1693.2739)(227.08565, 2631.5972)(222.0975, 2187.9165)(204.08685, 12081.348)(205.08916, 1079.885)(206.0855, 140.91)(260.05365, 22124.553)(261.0572, 3109.2283)(262.05258, 1755.2039)(263.0503, 98.33)(246.98346, 981.5717)(243.23897, 3144.6128)(221.58965, 11258.667)(223.51201, 179.09)(224.1126, 541.53)(245.8815, 4041.7227)(246.08127, 880.45715)(246.0816, 1042.75)(230.06401, 132.584)
6-(methylsulfanyl)hexyl-desulfoglucosinolate	676994	523803	489065	450102	562927	525829	540760	1	1	1	529710	172471	526690	506556	208820	1	638927	645687	1	353129	CPDQT-417 [ C14 H27 N O6 S2, tgt=63.68, overall=63.68 ]	(369.1264, 7099.083)(370.1279, 1597.1743)(371.13043, 98.675)(410.26123, 609.02)(377.1062, 78.59)
<i>N</i>-hydroxy-L-dihomomethionine	309733	358604	218716	465475	513452	278581	286533	1	225221	1	323793	375710	372002	325513	366996	441251	473471	459221	432181	488307	CPD-14047 [ C7 H14 N O3 S, tgt=46.28, overall=46.28 ]	(193.07129, 2127.9548)(175.85986, 93.544)(177.5578, 1447.245)(195.0129, 368.39795)(196.07793, 653.0343)(180.00098, 1517.5686)(180.067, 1551.96)(233.0273, 61.55)(214.9632, 45670.55)(214.7674, 13461.218)(211.63971, 720.07654)(215.104, 102.275)(193.59425, 1065.6072)(193.0971, 61.58)(215.83997, 168.56335)(197.04944, 201.17143)
4-(methylsulfanyl)butyl-desulfoglucosinolate	1	332379	279426	279970	1	319617	97695	309939	1	296333	241173	306962	330731	325248	354205	358980	365587	112555	111413	413329	CPDQT-416 [ C12H23NO6S2, tgt= ]	(344.86255, 252.22119)(346.6848, 1144.9136)(347.09506, 1988.5673)(327.498, 2232.7454)(328.49847, 6203.285)(329.08447, 8888.255)(366.08514, 1355.5447)(367.08267, 2366.064)(368.0862, 210.99666)
3-<i>O</i>-methylkaempferol	290995	289989	252957	253480	272240	267633	257847	238492	234089	211448	234895	210590	162166	167458	226423	151672	124743	147535	103657	148529	CPD-14950 [ C16 H12 O6, tgt=61.71, overall=61.71 ]	(304.6037, 6134.077)(282.8071, 3428.2373)(283.0532, 1425.69)(303.02625, 15868.471)(304.1287, 5271.8545)(283.061, 237.5657)(319.099, 174.05)(309.05356, 1548.8099)
6&alpha;-hydroxy-castasterone	392489	445109	188890	581203	602381	595226	275981	391731	368879	599274	1126532	3033213	247787	458828	3253290	444741	435318	3067647	819188	3147272	CPD-724 [ C28 H50 O5, tgt=60.24, overall=60.24 ]	(467.3702, 1452.9136)(471.37683, 399.06503)(449.03802, 3798.1382)(450.35806, 3455.5647)(451.61374, 2569.4226)(452.6701, 6563.1914)(454.37073, 382.89502)(467.37347, 2094.875)(449.8605, 12427.726)(450.3633, 17904.23)(451.3682, 4413.86)(507.27795, 4654.245)(508.11203, 3039.7178)(488.2459, 2805.6162)(489.72568, 660.808)(490.72272, 507.348)(467.80206, 21371.8)(467.38214, 267.224)(489.35602, 894.6043)(…
6-deoxocastasterone	1	1	2486338	1	3092476	3933078	4828288	1	2829314	3367245	3197218	3212833	3253385	2674420	3260616	6750073	1	1	1	7763060	CPD-723 [ C28 H50 O4, tgt=60.32, overall=60.32 ]	(438.37875, 127.365)(474.35773, 164052.25)(475.36063, 46605.98)(476.3634, 7854.244)(477.3669, 1830.8864)(458.19818, 3400.5425)(460.8219, 3108.6614)(461.36252, 490.54144)
ergosta-5,7-dienol	20926178	1	1	1	1	1	43975728	24328544	3311440	10134915	1	1	34780736	2979601	1	5762732	1	1	1	15316151	CPD-14894 [ C28 H46 O, tgt=47.62, overall=47.62 ]	(399.69058, 2672.6067)(400.3636, 787.21)(383.35315, 238.20401)(383.35873, 394.43997)(443.08145, 1282.2625)(443.3336, 2565.65)(421.40237, 1049.5537)(403.391, 89.4875)(424.6403, 315.43)(426.35977, 842.88995)(406.08957, 737.41504)(407.34647, 1903.9099)
2-iminopropanoate	261236	244365	1	1	1	1	1	1	1	1	1	217642	185815	144540	184170	158804	181251	172698	177412	178186	CPD-16015 [ C3 H5 N O2, tgt=55.24, overall=55.24 ]	(107.06992, 564.5091)(109.075584, 5994.0786)
13-epi manoyl oxide	3951448	2967407	1239247	2192603	3641997	3695367	1371712	3137173	2419980	971872	2613248	3144790	1859518	2529541	3325173	3159608	3000591	2873103	3099309	1	CPD-12751 [ C20 H34 O, tgt=68.31, overall=68.31 ]	(291.2673, 2172.5134)(274.25504, 4771.103)(275.25836, 669.20654)(291.27078, 7067.0776)(292.2744, 604.455)(273.2603, 3759.9248)(330.4944, 1231.8474)(335.23807, 11652.975)(314.72455, 738.36005)(295.29868, 989.0113)(316.76227, 387.11)(318.2621, 313.76)(297.71768, 30671.592)(298.69376, 5768.3223)(299.25458, 2629.438)(300.2588, 401.78)
ergost-7-enol	805847	2796893	2782360	2743359	2863808	1	1	2737029	755552	1	1	2164607	2177875	2111289	2170238	2099336	2167818	2184085	911889	2154913	CPD-14893 [ C28 H48 O, tgt=47.16, overall=47.16 ]	(401.3773, 1851.3301)(402.3744, 7693.686)(403.3758, 1851.27)(442.3304, 2554.23)(443.3343, 1294.98)(421.32364, 2674.9128)(422.32355, 109.628006)(424.3624, 70760.28)(425.36563, 17142.775)(426.36777, 2706.8374)(427.37766, 20741.17)(428.3796, 6915.958)(429.3728, 451483.62)(408.36438, 1356.395)
<i>N</i>-acetyl-<i>S</i>-geranylgeranyl-L-cysteine	543242	601098	490988	535631	438193	620805	659925	578099	540937	546198	1	333369	335147	318617	357302	400872	450418	465742	466459	444169	CPD-12753 [ C25 H40 N O3 S, tgt=70.50, overall=70.50 ]	(435.27338, 10625.763)(436.27682, 2831.252)(418.25793, 839.555)(419.2754, 2419.589)(457.31796, 434.56332)(440.87994, 2542.6743)(441.24844, 3285.6929)
ergosta-7,25(27)-dienol	20926178	1	1	1	1	1	43975728	24328544	3311440	10134915	1	1	34780736	2979601	1	5762732	1	1	1	15316151	CPD-14892 [ C28 H46 O, tgt=47.62, overall=47.62 ]	(399.69058, 2672.6067)(400.3636, 787.21)(383.35315, 238.20401)(383.35873, 394.43997)(443.08145, 1282.2625)(443.3336, 2565.65)(421.40237, 1049.5537)(403.391, 89.4875)(424.6403, 315.43)(426.35977, 842.88995)(406.08957, 737.41504)(407.34647, 1903.9099)
ergosta-8,25(27)-dienol	20926178	1	1	1	1	1	43975728	24328544	3311440	10134915	1	1	34780736	2979601	1	5762732	1	1	1	15316151	CPD-14891 [ C28 H46 O, tgt=47.62, overall=47.62 ]	(399.69058, 2672.6067)(400.3636, 787.21)(383.35315, 238.20401)(383.35873, 394.43997)(443.08145, 1282.2625)(443.3336, 2565.65)(421.40237, 1049.5537)(403.391, 89.4875)(424.6403, 315.43)(426.35977, 842.88995)(406.08957, 737.41504)(407.34647, 1903.9099)
dinor-12-oxo-phytodienoate	1	1	1580319	1467159	1786404	858644	1711871	1337456	1152710	1383135	1709143	1690227	1139934	1	1	2011069	1095525	1048205	2185249	1825945	CPD-729 [ C18 H27 O3, tgt=84.64, overall=84.64 ]	(291.19507, 6163.266)(292.19672, 844.8961)(273.18488, 14610.395)(274.1875, 2274.194)(293.59616, 23647.053)(294.2094, 11961.996)(276.20117, 3658.0527)(314.1474, 122.104996)(313.23706, 4065.174)(295.41504, 118867.81)(296.23013, 27649.414)(315.6929, 2655.535)(297.1762, 191.935)
(<i>R</i>)-<i>N</i>-methylcoclaurine	637292	628433	567058	580870	277669	639747	665669	325622	658202	606324	624311	391690	360360	359285	389349	459513	676403	708909	673341	678823	R-N-METHYLCOCLAURINE [ C18 H22 N O3, tgt=47.41, overall=47.41 ]	(305.17194, 1174.3744)(286.7169, 167.37779)(287.1629, 363.65)(325.11304, 206170.06)(326.1162, 25257.074)(327.11786, 5657.6084)(321.2053, 91.1)
<i>N-P</i>-tosyl-L-phenylalanyl chloromethyl ketone	282325	424027	1	1	1	2374997	1	1	3063725	1	1	1108822	841872	698457	957183	249982	1	1	1	475883	CPD-6301 [ C17 H18 Cl N O3 S, tgt=64.43, overall=64.43 ]	(351.069, 90716.98)(352.072, 10396.81)(353.08264, 1332.355)(335.0732, 459.53)(337.0618, 8016.56)(338.0646, 1231.97)(339.0603, 1171.53)(354.09027, 44622.09)(355.09335, 8266.657)(356.0902, 1854.8943)(357.0913, 1115.14)(380.0619, 487.51)
<i>N-P</i>-tosyl-L-lysinechloromethyl ketone	1	792327	266793	268262	265926	849069	1	827748	712693	632750	592463	350463	149804	153928	195970	391666	577727	1	528532	590097	CPD-6302 [ C14H20ClNO3S, tgt= ]	(319.07806, 2482.99)(299.0699, 164.875)(321.42728, 627.7889)(323.0922, 191.805)(303.66736, 4772.789)(304.72437, 3626.6125)(305.78375, 1589.8125)(306.6254, 4467.2954)(306.8305, 5005.385)(307.081, 6226.74)(361.1564, 978.1599)(340.1206, 957.66003)(345.0774, 574.305)(322.06216, 162.72)
L-glutamate-5-semialdehyde	298305	742101	679044	545011	500869	816884	498767	564920	625667	544362	746448	526458	526159	573697	639979	409059	279799	370153	307531	282908	L-GLUTAMATE_GAMMA-SEMIALDEHYDE [ C5 H9 N O3, tgt=84.61, overall=84.61 ]	(134.4647, 664.6364)(135.06657, 525.6133)(117.05648, 661.9167)(136.21828, 7888.574)(137.07814, 1418.0258)(114.11461, 7369.4956)(115.05625, 428.19144)(156.76375, 403.215)(152.73694, 1881.272)(153.10185, 3193.9648)(134.33948, 56.565)(154.0495, 586.84)(136.0383, 58.97)
acetonedicarboxylate	551802	434593	390056	380098	412756	575201	366036	408436	276938	431305	446426	280121	274038	319395	431911	296694	356318	368722	236960	300013	CPD-9778 [ C5 H4 O5, tgt=72.99, overall=72.99 ]	(149.02342, 65407.406)(150.02632, 4876.1377)(166.95944, 205.86)(145.56436, 6594.294)(146.03575, 1870.21)(167.99898, 2016.4781)(169.0003, 434.97)
ecgonine methyl ester	1417507	1877129	1023746	920212	965924	911899	1166705	643296	549617	579295	968785	884791	1007894	1238262	986566	1	770672	974296	966063	974132	CPD-9777 [ C10 H18 N O3, tgt=86.95, overall=86.95 ]	(223.17104, 705.88727)(223.07756, 2190.4434)(226.32503, 348.97797)(185.12871, 261.86334)(200.1282, 29942.23)(201.13094, 3424.8262)(203.14175, 287.7175)(209.11751, 5653.94)(210.11812, 1963.9971)
labd-13-en-8&alpha;-,15 diol	1	479624	1	1	1	1	290750	1	1	186095	266360	1	124177	1	105742	252041	1	133488	155251	1	CPD-12746 [ C20H38O2, tgt= ]	(293.28217, 421.15503)(333.1296, 18382.89)(335.2475, 4946.772)(336.25177, 2175.13)(333.2773, 984.3829)(334.2739, 90.71)(293.2834, 7236.06)(294.28586, 1774.3975)(328.32114, 5929.893)(329.32385, 811.3363)(351.2504, 1875.9655)(353.0051, 2865.9949)(353.75696, 3122.3774)(311.29416, 2677.382)(315.26877, 1433.5701)(316.2846, 82.18)(310.31033, 663.87714)
4-(1-methyl-2-pyrrolidinyl)-3-oxobutanoate	1	1	417553	552743	402741	1	1	142979	138543	414380	1326644	131446	1016987	505885	977488	1305010	1	309286	1	1	CPD-9779 [ C9H15NO3, tgt= ]	(187.10808, 20074.197)(170.60263, 1209.6321)(172.107, 60.58)(186.11334, 8575.929)(171.11166, 490.31998)(228.07129, 846.6289)(210.73055, 2208.0234)(211.56781, 1163.905)(205.14423, 11030.847)(206.42128, 1227.5591)(207.65271, 1505.015)(185.12967, 2059.1167)(209.9322, 368.06332)(211.1034, 1550.12)(192.08957, 4622.863)(193.09325, 158.115)(195.0992, 482.75)
4-(1-methyl-5-hydroxy-2-pyrrolidinyl)-3-oxobutanoate methyl ester	418768	524673	350595	288231	1	1	349430	217335	275418	292636	359189	346183	283235	288202	239848	435127	450024	353822	362593	342708	CPD-9774 [ C10 H18 N O4, tgt=54.17, overall=54.17 ]	(216.12453, 1647.8228)(198.11201, 132.87251)(219.02435, 7366.5625)(220.1411, 1257.375)(201.12419, 949.2183)(257.0854, 10989.674)(260.87112, 423.90222)(261.0948, 580.14)(239.43176, 1776.2294)(218.15007, 363.91803)(239.81375, 505.066)(225.66187, 726.14264)(226.1147, 357.75)
manoyl oxide	3951448	2967407	1239247	2192603	3641997	3695367	1371712	3137173	2419980	971872	2613248	3144790	1859518	2529541	3325173	3159608	3000591	2873103	3099309	1	CPD-12748 [ C20 H34 O, tgt=68.31, overall=68.31 ]	(291.2673, 2172.5134)(274.25504, 4771.103)(275.25836, 669.20654)(291.27078, 7067.0776)(292.2744, 604.455)(273.2603, 3759.9248)(330.4944, 1231.8474)(335.23807, 11652.975)(314.72455, 738.36005)(295.29868, 989.0113)(316.76227, 387.11)(318.2621, 313.76)(297.71768, 30671.592)(298.69376, 5768.3223)(299.25458, 2629.438)(300.2588, 401.78)
4-(1-methyl-2-pyrrolidinyl)-3-oxobutanoate methyl ester	1417507	1877129	1023746	920212	965924	911899	1166705	643296	549617	579295	968785	884791	1007894	1238262	986566	1	770672	974296	966063	974132	CPD-9773 [ C10 H18 N O3, tgt=86.95, overall=86.95 ]	(223.17104, 705.88727)(223.07756, 2190.4434)(226.32503, 348.97797)(185.12871, 261.86334)(200.1282, 29942.23)(201.13094, 3424.8262)(203.14175, 287.7175)(209.11751, 5653.94)(210.11812, 1963.9971)
4&alpha;, 14&alpha;-dimethyl ergosta-8,25(27)-dienol	1874186	1	1	1	1	1	1	1796627	1755240	3531202	5203578	1356198	1292859	1217659	1683554	1	1	1	1	1	CPD-14889 [ C30 H50 O, tgt=47.25, overall=47.25 ]	(411.3818, 159.53166)(469.61127, 526.535)(470.3636, 353.42)(471.3646, 1508.88)(450.84558, 4566.075)(451.3391, 359.28)(453.345, 3638.61)(449.43356, 153.05666)(454.3973, 2389.5212)(455.4, 54.55)(433.3658, 92.44)
cocaine	936486	2237100	1076574	1416135	1200430	1480503	1	1552251	866039	1025476	1451639	1491910	1516172	1327555	1446670	3712314	4531063	1085311	1	3302889	CPD-9776 [ C17 H22 N O4, tgt=47.62, overall=47.62 ]	(306.15775, 4840.548)(288.14938, 6384.53)(290.1527, 4680.215)(290.1542, 652.81)(291.1581, 6299.8)(307.95605, 1173.4963)(309.1717, 190.89333)(288.65857, 54.699997)(344.32065, 119.60701)(349.1295, 139.53)(330.23016, 617.55237)(331.11456, 277.52502)(325.2007, 9157.992)(326.39026, 1910.2946)(327.2031, 644.97906)(306.68762, 4259.2407)(309.13663, 1108.8634)(310.1435, 92.97)
8-[(1R,2R)-3-oxo-2-{(Z)-pent-2-enyl}cyclopentyl]octanoate	4854368	3438348	1841666	1	2356616	2648677	2452998	2433258	1	1785264	1892851	3172682	2747939	1	3607203	5164643	4142947	4491794	4591758	4804406	CPD-730 [ C18 H29 O3, tgt=86.30, overall=86.30 ]	(293.2109, 54884.344)(294.21262, 13527.838)(275.20068, 59997.285)(276.20383, 11782.705)(295.22644, 25499.28)(296.22906, 4915.336)(277.2779, 7826.0576)(278.21686, 1312.474)(297.7144, 14793.502)(298.24557, 4853.6377)(318.21036, 912.2871)(319.1469, 4717.5664)(320.21143, 643.15424)(299.69833, 621.1062)(300.2011, 825.94)
methyl ecgonone	286015	489303	384128	398820	1	1	311005	385910	1	336945	1	274042	154638	1	301668	349784	211322	191889	182437	177243	CPD-9775 [ C10 H15 N O3, tgt=84.73, overall=84.73 ]	(201.1123, 114.51)(184.1063, 39.52)(180.1025, 4468.306)(181.10333, 544.0733)(197.12837, 3473.6733)(198.124, 119.44)(207.0971, 172.98)
protopanaxatriol	239725	207297	102040	119386	1	165190	211830	193376	138681	102421	211871	2960954	141545	2673108	120323	1966179	1849289	4122170	1890637	2773681	CPD-15447 [ C30 H52 O4, tgt=68.65, overall=68.65 ]	(498.94144, 3374.5789)(499.84204, 965.42334)(499.9894, 2725.9036)(501.3785, 1168.46)(459.37912, 1975.475)(460.3841, 94.19)(478.38785, 4649.5854)(479.39163, 1763.677)(482.33054, 8653.577)(482.4036, 12110.97)(496.92114, 7709.845)(515.8517, 164.576)(517.689, 399.13333)(482.4023, 5596.234)(483.0606, 4787.3506)(484.3737, 928.43665)(476.41556, 183.02571)
6-deoxocathasterone	749046	451849	404519	440767	407934	1	1	247867	1	689635	693569	293735	229829	180545	335795	192897	429692	417408	589099	248899	CPD-712 [ C28 H50 O2, tgt=78.77, overall=78.77 ]	(402.04147, 972.8433)(402.3745, 9094.49)(403.3753, 2274.83)(458.3462, 25513.916)(459.34952, 7819.034)(460.47684, 1306.8169)(462.35452, 410.44998)(442.66895, 866.36334)(445.3801, 1488.21)(446.3819, 2454.54)(447.3822, 946.35)(423.65305, 4166.7603)(425.36588, 3353.084)(426.77124, 6326.3)(427.77872, 10227.14)(428.37976, 4565.937)(429.3727, 32724.48)
(20<i>S</i>)-protopanaxadiol	762338	179842	561382	484629	609710	873514	395812	264417	372229	1	1215610	187353	428335	468887	182861	262989	360091	564047	414243	1	CPD-15449 [ C30 H52 O3, tgt=57.08, overall=57.08 ]	(460.81863, 246.86429)(461.3939, 66.29)(443.38757, 736.75336)(462.64883, 157.3275)(443.38815, 1315.7279)(499.3475, 1862.25)(500.3457, 266.95)(485.34918, 2764.6575)(486.71658, 795.65)(487.35165, 939.5833)(487.80557, 412.2609)(489.3935, 116.16)(467.12683, 787.05426)(467.87888, 532.0975)
campestanol	1439446	1158978	1534420	1147650	1345717	1351971	1384492	2217900	1335482	1189494	1405900	1040680	1462344	980521	1663589	1128301	2762043	923171	1285756	1731659	CPD-710 [ C28 H50 O, tgt=97.17, overall=97.17 ]	(385.386, 9474.877)(386.38638, 827.43256)(444.69302, 1803.4199)(424.84143, 43.565)(426.95517, 16715.607)(428.38037, 6603.0576)(408.3675, 37417.082)(409.37155, 10429.053)(410.37274, 1646.4099)(411.38007, 232.87445)
<i>N</i><sup>2</sup>-formyl-<i>N</i><sup>1</sup>-(5-phospho-&beta;-D-ribosyl)glycinamide	1	207759	178800	1	1	229919	232839	200397	195156	258370	178817	103271	120653	1	1	1	103746	1	1	1	5-P-RIBOSYL-N-FORMYLGLYCINEAMIDE [ C8 H13 N2 O9 P, tgt=40.03, overall=40.03 ]	(296.03815, 454.5182)(334.8258, 198.51)(332.07556, 442.81)(317.4187, 280.07602)
3-dehydro-6-deoxoteasterone	174731552	178498336	154171888	159715600	154585264	159943888	165994864	156464416	146674112	144626512	139639888	144125888	137370096	133587744	142650960	138159072	154294992	149453440	155607680	141401504	CPD-717 [ C28 H48 O3, tgt=87.53, overall=87.53 ]	(416.35358, 4725643.0)(417.3562, 1483488.8)(418.35895, 209786.25)(419.36124, 20250.451)(420.36426, 1349.2769)(457.3182, 314.9989)(457.5501, 2758.0361)(460.76, 2978.1646)(461.36246, 394.01245)(438.37827, 127.30332)
5-fluorouracil	568877	523894	510962	515630	535875	542086	494668	513256	440883	505347	510729	389463	381933	381691	428895	350827	309665	343532	277738	351991	CPD0-1327 [ C4 H3 F N2 O2, tgt=85.29, overall=85.29 ]	(130.0182, 4284.57)(112.00643, 20728.662)(113.00828, 630.5235)(114.0033, 172.43)(132.02625, 165.85501)(114.01576, 2545.9514)(155.9743, 168.76666)(130.04083, 3356.9019)(131.03743, 2767.7874)(158.02014, 188.705)(140.00609, 1139.5549)
p-(bromoacetamido)phenyl uridyl pyrophosphate	23467	257740	1	1	1	338735	554597	609948	1	1	488165	1	2025650	1969840	2760752	5189241	1	1753367	3813779	1636621	CPD0-1326 [ C17 H18 Br N3 O13 P2, tgt=24.73, overall=24.73 ]	(615.1013, 5172.696)(616.95856, 2374.02)(594.9456, 3803.201)(600.60626, 767.2244)(600.9399, 1803.84)(615.9556, 47656.684)(616.9581, 5353.3315)(638.12714, 890.2627)(640.61426, 1667.0067)(617.9333, 1836.558)(618.9344, 193.25)
cathasterone	174731552	178498336	154171888	159715600	154585264	159943888	165994864	156464416	146674112	144626512	139639888	144125888	137370096	133587744	142650960	138159072	154294992	149453440	155607680	141401504	CPD-714 [ C28 H48 O3, tgt=87.53, overall=87.53 ]	(416.35358, 4725643.0)(417.3562, 1483488.8)(418.35895, 209786.25)(419.36124, 20250.451)(420.36426, 1349.2769)(457.3182, 314.9989)(457.5501, 2758.0361)(460.76, 2978.1646)(461.36246, 394.01245)(438.37827, 127.30332)
2'-O-methyllicodione	7315282	6868174	5502810	5224710	5110099	7004472	6910221	7341970	1	5198168	5903543	5861145	5781576	4891442	5810645	5701198	6190055	5247922	5848500	6202397	CPD-4302 [ C16 H13 O5, tgt=73.69, overall=73.69 ]	(285.07666, 1623.6321)(268.06717, 209.646)(289.09402, 1929.2495)(290.09546, 142.84)(271.2719, 1835.9055)(272.0879, 2493.82)(329.04785, 1032.4171)(306.87094, 169.1725)(285.1026, 140.26)(311.07712, 160.43637)(293.06354, 29713.11)(294.06625, 2979.7732)
3,6-dihydronicotinate	16880580	501734	3934438	9400768	8833861	3556926	532396	2827078	2699443	14393337	3223588	12473957	11516659	10662002	2873038	7225701	12743456	11590929	10016043	12272299	CPD-14074 [ C6 H6 N O2, tgt=98.32, overall=98.32 ]	(124.039856, 333721.78)(125.04259, 21585.676)(126.04614, 1144.9928)(111.0433, 121.6)(111.991554, 31387.676)(144.07741, 204.11)(126.56768, 10235.771)(128.07152, 11652.812)(129.074, 276.73)(148.36397, 447.21667)(129.52039, 3248.2002)
3-dehydroteasterone	397180	373096	294921	375397	237263	301204	439987	342018	1	263798	1	402825	279388	245629	288194	307696	497767	542336	463282	409091	CPD-718 [ C28 H46 O4, tgt=91.64, overall=91.64 ]	(447.3443, 4590.5596)(448.34863, 2115.2764)(450.2317, 2131.371)(450.3574, 1320.84)(449.3561, 5371.08)(450.3581, 4910.03)(432.34714, 274778.88)(433.34888, 80556.42)(434.3502, 13051.189)(435.35535, 1267.0533)(489.31113, 871.85254)(490.3172, 268.49)(467.2941, 395.0)(465.04178, 1797.3062)
3,6-dihydronicotine	616799	778395	521141	631618	408731	598186	540035	406371	345575	344459	794845	487648	362275	400723	429392	228887	170014	304138	239769	226963	CPD-14076 [ C10 H17 N2, tgt=51.28, overall=51.28 ]	(168.14825, 146.08)(206.20467, 5119.4)(207.98372, 809.1094)(210.1118, 429.94)(189.1305, 11541.215)
&beta;-sitosterol 3-O-&beta;-D-glucoside	436435	434707	285320	220426	291610	335252	377731	350788	192612	267436	265876	727618	470497	355067	339044	257829	1	1	265033	241355	CPD-11608 [ C35 H60 O6, tgt=71.69, overall=71.69 ]	(558.42175, 3836.0156)(559.4236, 338.085)(621.4998, 5979.7397)(622.4122, 22657.428)(603.4047, 3548.4424)(604.4022, 18967.857)(598.48456, 103.60667)(604.44293, 5340.5444)(605.44403, 1668.6373)(581.6657, 14876.91)(582.4166, 1594.8875)
raffinose	872782	947941	750745	779035	735374	889469	909146	789253	802974	708199	842527	358394	864589	763484	867743	826849	868861	1	915003	1	CPD-1099 [ C18 H32 O16, tgt=96.09, overall=96.09 ]	(487.16516, 17804.334)(488.16888, 3463.9727)(489.17032, 187.50996)(543.1309, 531.44507)(525.1202, 783.99286)(526.1184, 74.020004)(504.19193, 138.44713)(527.9584, 603.908)(509.148, 2338.4854)(510.1504, 77.17)
cytosine	2186722	1752545	647302	1663992	324908	1496743	1456980	925155	429583	519862	1089809	499835	564061	524177	575827	1619045	1907037	1800335	1708730	1777956	CYTOSINE [ C4 H5 N3 O, tgt=77.22, overall=77.22 ]	(111.043976, 845.3923)(112.0508, 35738.344)(113.05797, 3157.7454)(113.07021, 2267.944)(116.07078, 144729.67)(137.03902, 546.06)(120.9037, 2024.6414)(121.0284, 8815.61)
24-methylenecholesterol	20926178	1	1	1	1	1	43975728	24328544	3311440	10134915	1	1	34780736	2979601	1	5762732	1	1	1	15316151	CPD-706 [ C28 H46 O, tgt=47.62, overall=47.62 ]	(399.69058, 2672.6067)(400.3636, 787.21)(383.35315, 238.20401)(383.35873, 394.43997)(443.08145, 1282.2625)(443.3336, 2565.65)(421.40237, 1049.5537)(403.391, 89.4875)(424.6403, 315.43)(426.35977, 842.88995)(406.08957, 737.41504)(407.34647, 1903.9099)
campest-4-en-3&beta;-ol	805847	2796893	2782360	2743359	2863808	1	1	2737029	755552	1	1	2164607	2177875	2111289	2170238	2099336	2167818	2184085	911889	2154913	CPD-708 [ C28 H48 O, tgt=47.16, overall=47.16 ]	(401.3773, 1851.3301)(402.3744, 7693.686)(403.3758, 1851.27)(442.3304, 2554.23)(443.3343, 1294.98)(421.32364, 2674.9128)(422.32355, 109.628006)(424.3624, 70760.28)(425.36563, 17142.775)(426.36777, 2706.8374)(427.37766, 20741.17)(428.3796, 6915.958)(429.3728, 451483.62)(408.36438, 1356.395)
bergapten	172966	135012	1	1	1	263841	273067	424598	314146	230413	258020	270267	464822	314108	378992	474750	634014	490608	569606	573596	5-METHOXYFURANOCOUMARIN [ C12 H8 O4, tgt=91.20, overall=91.20 ]	(200.86227, 647.7712)(203.05254, 31456.986)(257.00256, 241.42665)(238.5329, 1609.288)(235.66716, 1141.4648)(236.20436, 2024.7338)(216.59563, 41637.184)(218.07043, 10331.138)(219.07254, 1037.8386)(222.75854, 1671.2961)(224.47365, 127.938896)
campesterol	805847	2796893	2782360	2743359	2863808	1	1	2737029	755552	1	1	2164607	2177875	2111289	2170238	2099336	2167818	2184085	911889	2154913	CPD-707 [ C28 H48 O, tgt=47.16, overall=47.16 ]	(401.3773, 1851.3301)(402.3744, 7693.686)(403.3758, 1851.27)(442.3304, 2554.23)(443.3343, 1294.98)(421.32364, 2674.9128)(422.32355, 109.628006)(424.3624, 70760.28)(425.36563, 17142.775)(426.36777, 2706.8374)(427.37766, 20741.17)(428.3796, 6915.958)(429.3728, 451483.62)(408.36438, 1356.395)
(5&alpha;)-campestan-3-one	805847	2796893	2782360	2743359	2863808	1	1	2737029	755552	1	1	2164607	2177875	2111289	2170238	2099336	2167818	2184085	911889	2154913	CPD-709 [ C28 H48 O, tgt=47.16, overall=47.16 ]	(401.3773, 1851.3301)(402.3744, 7693.686)(403.3758, 1851.27)(442.3304, 2554.23)(443.3343, 1294.98)(421.32364, 2674.9128)(422.32355, 109.628006)(424.3624, 70760.28)(425.36563, 17142.775)(426.36777, 2706.8374)(427.37766, 20741.17)(428.3796, 6915.958)(429.3728, 451483.62)(408.36438, 1356.395)
geranyl &beta;-<i>D</i>-glucopyranoside	530418	487412	283668	322300	460135	416005	347015	392204	341076	1	285583	260163	521803	187343	1	496730	317176	489232	292317	487722	CPD-18262 [ C16 H28 O6, tgt=82.68, overall=82.68 ]	(301.9897, 345.94)(321.20706, 4892.2373)(322.20834, 914.5801)(302.41785, 11148.081)(303.19824, 3331.5312)(356.15216, 141.88501)(335.99802, 2366.4092)(336.85495, 600.18256)(337.98273, 176.29251)(339.2315, 286.51)(319.2223, 1119.3989)(320.22665, 363.71)(343.1891, 99.75)
methyl-&beta;-D-galactoside	4920866	4576671	4254926	3840521	3591901	5044094	5443306	5081715	5121397	4486347	3091800	4520416	5088753	4183665	4077380	4225648	6789395	6741126	6867266	5902716	METHYL-BETA-D-GALACTOSIDE [ C7 H14 O6, tgt=89.83, overall=89.83 ]	(195.28294, 240.73996)(197.03246, 383.59763)(198.09422, 1112.0592)(200.09943, 89.81125)(177.07565, 1061.1788)(233.04263, 8225.789)(234.047, 129.60333)(235.0415, 121.37)(215.77332, 1207.6381)(216.1247, 1498.0332)(195.1051, 110.69375)(217.06877, 84248.805)(218.77144, 3454.0063)(219.07135, 647.55835)
all-<i>trans</i>-octaprenyl diphosphate	1056416	1021222	815818	1	788636	1	1	780459	1	729522	715141	755547	674853	628934	1	571844	739803	824845	796918	1	OCTAPRENYL-DIPHOSPHATE [ C40 H65 O7 P2, tgt=31.07, overall=31.07 ]	(707.5705, 9228.933)(707.7629, 7490.717)(708.4306, 5206.4)(759.37994, 503.28665)(760.3785, 97.46334)(741.7107, 405.2667)(745.3783, 530.605)(740.8565, 19207.021)(741.4605, 12395.78)(742.4613, 3354.96)(743.4643, 581.41)(746.428, 308.57843)
(<i>E</i>)-glutaconate	1072794	999579	955702	969587	967350	1005443	1025961	1036207	871511	979212	1066213	732300	765580	861786	1015019	793917	749896	766043	657150	808026	GLUTACONATE [ C5 H4 O4, tgt=46.66, overall=46.66 ]	(114.71257, 3604.8242)(130.02104, 2031.7112)(132.0263, 172.49)(114.01576, 2519.79)(115.01584, 677.42)(169.97752, 367.19)(147.04967, 1222.0577)(129.039, 21133.436)(156.01038, 1642.1521)
CDTA	494703	621835	426183	480714	492524	459678	484705	405933	338633	336013	349321	326882	299413	245163	271551	241330	379017	353993	346408	280528	CPD-14080 [ C14 H22 N2 O8, tgt=74.32, overall=74.32 ]	(348.14157, 292.71268)(328.12555, 11032.152)(329.12772, 1184.8005)(348.14536, 275.928)(330.1396, 18245.99)(331.61728, 1998.8662)(334.14352, 730.6)(390.106, 1193.241)(368.098, 176.63)(346.1625, 97.22)(369.12555, 853.40753)(370.11716, 563.5025)(354.00378, 754.2351)(354.1209, 1141.4)
[truncated: 2,110 more rows]
