# Supplementary material for: Combining Molecular Weight Fractionation and Metabolomics to Elucidate the Bioactivity of Vegetal Protein Hydrolysates in Tomato Plants
Source: Front Plant Sci. 2020 Jun 30;11:976. doi: 10.3389/fpls.2020.00976 (PMC7338714; doi:10.3389/fpls.2020.00976)
Supplement: Supplementary Table 3 — Differential metabolites as derived from Volcano analysis (P-value<0.05, Bonferroni multiple testing correction; FC>1.5) in tomato cutting metabolomic profiles following either a protein hydrolysate (PH), PH1 or indole-3-butyric acid application (Exp. 2). [file Table_3.xlsx]

## Sheet: volcano
Compound	Log FC PH vs Control	Log FC PH-fraction vs Control	Log FC IBA vs Control
1,12-diaminooctane	0.583805	11.5228	7.66612
12-hydroxydihydrochelirubine	-11.4941	-15.8458	-19.6219
16-hydroxytabersonine	0.216402	0.870747	0.684758
(3R)-3-hydroxy-16-methoxy-2,3-dihydrotabersonine	-3.63198	-3.36204	10.4967
17-<i>O</i>-acetylnorajmaline	0.165144	-0.6522	-3.10487
18-oxo-oleate	-4.78762	-4.51768	14.0155
1-O-galloyl-&beta;-D-glucose	10.6633	10.0707	10.2461
1-palmitoylglycerol 3-phosphate	-1.18018	-0.339719	0.0278744
2,3',4,6-tetrahydroxybenzophenone	0.104727	-0.196872	0.815089
(<i>S</i>)-2-acetolactate	0.711518	-10.5739	1.05369
2-aminoprop-2-enoate	-7.31503	6.92829	10.3956
2-bromoporphobilinogen	-0.145376	0.221424	-10.1563
2-C-methyl-D-erythritol-2,4-cyclodiphosphate	0.0347271	-0.236368	-17.0347
2-hydroxy-4-carboxypyrimidine	-0.257372	-2.42389	-2.2076
5-(methylthio)-2-oxopentanoate	-0.136292	0.133648	14.2931
3,4-dihydroxyphenylacetaldehyde	-0.359484	-15.2778	-19.0305
3,4-dihydroxyphenylpyruvate	6.62956	-3.23164	14.1144
glucomalcommin	10.7291	-3.22127	-6.55539
3'-hydroxy-N-methyl-(S)-coclaurine	-3.35594	0.062973	0.00249672
acetoacetate	3.1983	-0.265153	-13.6292
glucoiberin	0.0500852	-7.05518	-17.3163
3-oxo-dodecanoate	0.414538	1.05096	1.92641
(<i>R</i>)-4'-phosphopantothenate	0.741479	0.333391	-0.213274
5,10-methenyl-THF	0.00644261	0.277486	2.41368
5-hydroxyferulate	3.26647	13.9406	18.6391
(<i>S</i>)-5-hydroxyisourate	0.492469	0.704695	2.57337
5-hydroxy-L-tryptophan	-0.631228	-0.389893	0.780079
5-methyltetrahydrofolate mono-L-glutamate	-0.345487	-0.48137	1.55684
<i>S</i>-methyl-5'-thioadenosine	0.163769	-1.10967	-0.492941
<i>S</i>-methyl-5'-thioinosine	0.16529	-1.11328	-0.491084
5'-n-propylthioadenosine	-0.223067	0.0599136	1.62041
5-oxo-L-proline	-12.6178	-14.9124	-18.5684
<i>N</i><sup>1</sup>-(5-phospho-&beta;-D-ribosyl)glycinamide	-0.326963	-0.410434	-0.991231
5'-(p-nitrophenyl)thioadenosine	17.524	0.104525	0.140821
7-deoxyloganin	-10.4711	-17.1046	-17.0683
7-hydroxy-2-oxindole-3-acetate	17.5255	17.5765	17.7109
7-methylxanthosine	0.136077	-17.2992	-13.9174
acenaphthenequinone	-13.4368	-16.5697	-13.0917
<i>N</i>-acetyl-L-glutamate	-0.317997	-0.619638	-11.2809
acifluorfen	-0.288084	-0.332473	-12.4249
adenine	-9.09875	-17.3666	0.694713
adenosine 5'-carboxamide	0.660402	0.730947	0.331425
agmatine	-0.136292	10.5853	13.9516
5-amino-1-(5-phospho-D-ribosyl)imidazole-4-carboxamide	0.169498	0.390515	1.17785
alizarin	-0.0919586	-0.0308098	-0.847706
all-<i>trans</i>-hexaprenyl diphosphate	-0.416558	-1.70455	-0.128473
(<i>S</i>)-2-amino-6-oxohexanoate	-1.39428	-0.784495	0.25378
L-mimosine	3.30857	17.8669	3.7069
5-amino-6-(D-ribitylamino)uracil	0.421088	1.83377	0.0388538
anthranilate	-1.29859	-24.7697	-24.6727
2',4,4',6'-tetrahydroxychalcone	-0.505043	-0.592612	0.491641
benzaldehyde	-18.0121	-2.83872	0.953812
benzimidazole	5.80497	0.0932617	0.150331
bergaptol	10.5501	10.8051	12.6626
bestatin	14.1913	14.0949	18.0049
betaine aldehyde hydrate	-14.4001	-14.1302	3.6705
5-<i>O</i>-caffeoylshikimate	-0.0617577	-0.231544	-0.749598
canavaninosuccinate	0.563619	-1.73993	-2.84727
capsaicin	-11.0878	0.0728165	0.229204
CDP-ethanolamine	16.6994	0.133648	0.169944
3-chloro-L-alanine	-3.65954	0.765245	-0.622773
choline	5.98621	7.90559	8.51419
cinnamaldehyde	0.356634	0.268828	1.28376
CMP	0.381134	0.27693	-13.9343
columbamine	4.24812	-6.4597	-13.4321
bromohydrin of isopentenyl pyrophosphate	-3.44978	-9.85154	-16.5087
2-thiouridine 5'-triphosphate	-4.37235	-10.1209	-16.814
azaguanine	-0.598444	-11.8609	-0.423243
N5-Pan	12.8735	9.0698	14.8853
monofluoromethylputrescine	-0.12641	12.7796	14.3529
myxothiazol	-9.13194	0.33727	-2.93096
dihydrohomopteroate	0.115643	1.12975	1.54626
dihydroisopteroate	0.276227	0.216976	-15.4197
10-methyl-5,6,7,8-tetrahydropteroylglutamate	-13.3134	-8.65024	-13.0422
cyclogutamate	0.298146	1.41798	0.721382
glyphosate	-0.136292	0.133648	14.1758
pyrimidin-2-one-ribonucleoside	-0.989849	-0.358467	1.10678
uridine-5'-diphosphate bromoacetol	3.24165	-10.9268	-14.4636
5-bromo-dCTP	0.137263	-8.27122	-19.2546
5'-(dimethylsulfonio)-5'-deoxyadenosine	-2.0533	0.501152	0.839228
9-[6(RS)-C-carboxamido-5,6,7-trideoxy-&beta;-D-ribo-octofuranosyl]-9H-purin-6-amine	14.4138	10.6279	0.171987
diimidotriphosphate	-0.309688	-0.508138	-1.64145
3-(phosphonoacetylamido)-L-alanine	0.0152852	0.135345	-0.824869
ethyleneglycol phosphate	-0.426448	-10.1321	-13.4797
N-hydroxy DAP	0.50802	3.68248	5.47105
2-(4-amino-4-carboxybutyl)aziridine-2-carboxylate	-1.34224	0.364743	1.49615
L-dihydrophenylalanine	-0.665985	-0.891079	-11.2246
&beta;-2-thienyl-D,L-Alanine	-0.224846	-0.210313	2.93719
2,4-diamino-6-ethyl-5,3'-(2-trifluoromethylphenoxy)prop-1'-yloxypyrimidine	18.3552	6.61772	20.484
2-amino-3-(phosphomethylphosphinyl)propanoate	-0.210437	-0.351535	-0.760616
cycloheptadienyl	-0.11058	0.505346	-10.6995
dioxane		17.7256	18.8405
O-[L-norvalyl-5]-isourea	-1.09643	-0.344924	0.469738
7,8-dihydropterin	-0.43065	-0.63406	-1.47844
3-mercapto-1,2-propanediol	-0.410152	-0.181696	-1.58024
4-amino-2-trifluoromethyl 5-hydroxymethylpyrimidine pyrophosphate	-3.57348	-13.4167	-16.7484
bacimethrin pyrophosphate	-3.69306	-10.2285	-16.8757
1-stearoyl-<i>sn</i>-glycerol 3-phosphate	-0.162391	-11.5904	-0.0762527
5-fluorouridine	0.801366	0.701183	-0.270479
triethanolamine	0.854371	0.997182	1.36757
5-methylcytidine	0.693967	0.626271	-0.133924
fosmidomycin	10.9365	-6.73475	-6.69846
(+)-carvone	-7.27026	0.309335	11.7912
afrormosin-7-O-glucoside-6''-O-malonate	13.6706	0.133648	0.169944
xyloglucan	-0.214049	-14.3448	-14.3085
Fe(II)-nicotianamine	1.5646	-0.190246	0.552869
norfuraneol	-0.749944	0.275706	0.370583
2-butyl-4-hydroxy-5-methyl-3(2H)-furanone	6.91208	-6.7178	-6.68151
furaneol glucopyranoside	0.019632	-3.72966	-14.4977
(9Z,12Z)-hexadeca-9,12-dienoyl-CoA	-15.5414	-15.2714	-15.2351
pyropheophorbide <i>a</i>	-0.364484	1.34108	2.77205
2-hydroxylamino-4,6-dinitrotoluene-O-glucoside	-0.136292	4.41392	17.4367
4-hydroxylamino-2,6-dinitrotoluene-O-glucoside	-0.136292	4.41392	17.4367
avenacin A-1	-0.701777	-1.21557	-0.767411
3-hydroxy-<i>trans</i>-cinnamate	-0.446874	-17.6141	-21.8594
quercetin 3, 4', 7-trisulfate	0.044252	-10.8289	-17.5736
(<i>S</i>)-ureidoglycolate	6.73862	-10.4542	7.81025
1-<i>O</i>-(indol-3-ylacetyl)-&beta;-D-glucose	-0.20283	-17.5548	-13.9017
indole-3-acetyl-isoleucine	-0.619968	-0.0468307	-12.4845
<i>S</i>-sulfanylglutathione	0.351455	0.172102	-14.3231
diphosphoglycolyl proline	-0.425899	0.567039	0.884376
olivetol	3.42703	-11.5038	-11.607
4-(2-amino-3-hydroxyphenyl)-2,4-dioxobutanoate	0.668879	0.745328	0.0865688
octoketide 4b	-0.0306484	-0.225505	-0.745367
stigmasterol 3-O-&beta;-D-glucoside	-0.248812	-18.3778	-18.286
1,8-dihydroxy-3-methylnaphthalene	-0.998322	-4.18973	-17.4377
2-methyl-6-geranylgeranyl-1,4-benzoquinol	-0.321959	1.64231	1.16379
strictosamide	-4.37564	-7.66668	-17.9142
(<i>22R,23R</i>)-28-homobrassinolide 22-sulfate	-0.278712	0.0261234	2.40151
(<i>22R,23R</i>)-28-homocastasterone 22-O-sulfate	-0.22417	0.184908	1.80059
bisdemethoxycurcumin	0.460864	-0.83044	-11.156
anigorufone	-0.365174	-17.7302	-17.6939
lachnanthocarpone	0.171865	-0.13044	-0.707567
coumaryl acetate	-10.0107	-17.1098	-6.33547
3-phenylpropionaldoxime	0.400904	0.31246	1.09957
methoxydihydrosorgoleone	-14.2609	4.67215	3.66911
16&alpha;, 17-epoxy gibberellin A<sub>9</sub>	-0.263785	18.4547	0.0412404
8-oxo-dGMP	0.354679	0.235083	-14.0884
(<i>E</i>)-1-(glutathion-<i>S</i>-yl)-<i>N</i>-hydroxy-2-(1<i>H</i>-indol-3-yl)ethan-1-imine	-0.834477	-0.420226	1.21131
(<i>E</i>)-1-(glutathion-<i>S</i>-yl)-<i>N</i>-hydroxy-&omega;-(methylsulfanyl)butan-1-imine	13.9252	0.133648	0.169944
(<i>E</i>)-1-(glutathion-<i>S</i>-yl)-<i>N</i>-hydroxy-&omega;-(methylsulfanyl)pentan-1-imine	-1.47637	-1.30759	-0.0668955
(<i>E</i>)-1-(L-cysteinylglycin-<i>S</i>-yl)-<i>N</i>-hydroxy-&omega;-(methylsulfanyl)pentan-1-imine	-11.8365	-11.5619	-11.5256
1-(methylsulfanyl)-6-<i>aci</i>-nitrohexane	0.43502	0.412194	0.591466
(<i>E</i>)-1-(L-cysteinylglycin-<i>S</i>-yl)-<i>N</i>-hydroxy-&omega;-(methylsulfanyl)hexan-1-imine	-0.0378304	0.326435	0.612772
(<i>E</i>)-1-(glutathion-<i>S</i>-yl)-<i>N</i>-hydroxy-&omega;-(methylsulfanyl)heptan-1-imine	4.67473	18.2602	18.2983
(<i>E</i>)-1-(glutathion-<i>S</i>-yl)-<i>N</i>-hydroxy-&omega;-(methylsulfanyl)octan-1-imine	-3.74982	-3.56799	2.60005
(<i>E</i>)-1-(L-cysteinylglycin-<i>S</i>-yl)-<i>N</i>-hydroxy-&omega;-(methylsulfanyl)octan-1-imine	-0.136292	0.133648	18.5544
1,3,7-trimethylurate	-0.631746	-0.362508	1.14408
petivericin	0.851748	0.736808	-0.218165
(<i>Z</i>)-phenylmethanethial <i>S</i>-oxide	0.311739	-0.0536563	-0.820026
26-hydroxycastasterone	0.64263	-0.0833136	-0.109255
26-hydroxybrassinolide	-2.65464	-0.747534	-0.0635776
mizoribine 5'-monophosphate	10.3467	-3.37272	-6.75427
3',5'-<i>O</i>-dimethyltricetin	6.58545	-7.05838	-7.04412
methyl (<i>2E,6E</i>)-farnesoate	0.938523	-10.7657	-0.309108
<i>N</i>-acetyl-farnesylcysteine	4.02128	-12.1518	-17.4752
indole-3-butyryl-glucose	-0.136292	0.133648	18.5544
salicylate &beta;-D-glucose ester	0.181818	-3.65321	-18.0591
benzoyl-&beta;-D-glucopyranose	-1.26143	-0.450366	-0.258136
(2R)-2-hydroxy-2-methylbutanenitrile	-11.6915	-14.9528	-14.9165
5-fluoro-5-deoxy-D-ribulose 1-phosphate	0.061335	0.250068	-9.8721
decan-2-ol	-13.9526	-13.7305	-13.6942
1,2-dipalmitoyl-phosphatidylglycerol-phosphate	-0.136292	0.133648	18.0512
anthraniloyl-<i>O</i>-glucopyranose	0.378777	-13.8437	-14.1001
3-methoxy-4',5-dihydroxy-<i>trans</i>-stilbene	9.61372	9.96812	11.469
(<i>E,E</i>)-farnesylacetone	-0.597306	0.283334	1.319
4&alpha;-carboxy-5&alpha;-cholesta-7,24-dien-3&beta;-ol	-0.0612488	-0.0409271	0.823286
&alpha;-3',4'-anhydrovinblastine	9.67855	10.7864	11.1836
(<i>Z</i>)-indol-3-ylacetaldoxime	0.427825	-1.07124	-0.282942
(<i>E</i>)-phenylacetaldehyde oxime	0.514626	0.368653	1.27583
1,2-dibutyrin	-0.0786251	-0.198071	-11.2963
solasodine 3-O-&beta;-D-glucoside	-0.774216	-0.167626	1.63035
indole-3-carboxylate	17.0561	0.133648	18.3466
6-hydroxy-2-cyclohexen-one-carboxylate	0.226118	-0.113732	-0.831665
pent-1-en-3-one	0.378522	0.648462	0.609434
(<i>E</i>)-2-pentenal	-17.8483	-17.8483	-0.404013
13-apo-&beta;-carotenone	-16.1221	-7.74635	0.477922
justicidin B	1.65793	0.127853	0.561429
sakuranin	-7.62962	-7.59417	-7.5306
homoisoalliin	-0.144785	0.133648	17.7134
(Z)-butanethial S-oxide	-0.173771	-18.2094	-4.5262
4-coumaroylhexanoylmethane	-7.29845	-17.4165	-17.3802
30-hydroxy-11-oxo-&beta;-amyrin	-0.0019989	-1.97894	-1.57633
1-naphthol 6'-O-malonylglucoside	18.0615	3.72358	0.169944
4-methylumbelliferone 6'-O-malonylglucoside	14.5141	5.38771	-3.30744
adenosine 5'-phosphoselenate	-3.66779	-0.394054	-17.2837
L-selenocystathionine	-0.36094	-0.556895	-1.24284
dimethylselenoniopropanoate	-0.505881	-0.460791	-0.776271
(7Z,10Z,13Z,16Z,19Z)-docosa-7,10,13,16,19-pentenoate	-0.786616	-3.9567	-19.6384
TRIBOA-&beta;-D-glucoside	1.57496	-0.18989	0.55242
7&beta;-hydroxytaxusin	0.286358	0.00597954	-11.247
<i>N</i>,<i>N</i>-dihydroxyhomomethionine	-8.91756	-8.9341	-8.84223
3,6-dihydronicotine	-0.545773	-0.150088	-1.15967
CDTA	-0.454838	-0.620256	-0.490523
C33 botryococcene	-0.136292	16.0613	15.689
(2Z)-2-hydroxypenta-2,4-dienoate	3.3744	3.70443	18.6263
(3<i>R</i>)-&beta;-phenylalanine	-0.138135	0.0916996	0.636972
ursolic aldehyde	-19.9631	-9.1484	-12.3661
phenylethyl acetate	2.45556	2.57746	3.08309
adhyperforin	-0.392111	0.124283	-17.7756
(R)-4-hydroxymandelonitrile	-0.341204	-0.713752	-0.196634
3,4-dihydroxymandelonitrile &beta;-<i>D</i>-glucoside	10.195	14.2065	15.4834
9-<i>cis</i>-10'-apo-&beta;-carotenal	-0.206889	0.988829	0.951577
(+)-5-deoxystrigol	3.61904	-11.6799	3.64989
phenylmercuric chloride	-0.296043	-0.478027	-1.23096
(+)-sesaminol	-14.1291	-10.4741	0.658295
myricetin 3-<i>O</i>-&beta;-D-glucoside	11.1452	0.133648	0.169944
3,6,7,3',4'-pentamethylquercetagetin	17.7538	3.59622	0.159591
2'-hydroxy 3,6,7,4'-tetramethylquercetagetin 3'-<i>O</i>-&beta;-<i>D</i>-glucoside	-0.136292	10.2435	17.3948
<i>N</i><sup>10</sup>-formyldihydrofolate	-8.01804	0.0855301	-15.4619
7,4'-dimethylquercetin	-0.188144	-17.1006	-13.7181
kaempferide 3-<i>O</i>-glucoside	-0.858146	-0.450712	1.19467
kaempferide 3-<i>O</i>-&beta;-<i>D</i>-glucopyranosyl -(1->2)-<i>O</i>-&alpha;-<i>L</i>-rhamnoside	0.15241	-0.431616	-10.8083
isorhamnetin 3-<i>O</i>-(6\-<i>O</i>-feruloyl)-glucoside"	-0.172046	-11.2707	-14.6488
(<i>Z</i>)-6'-hydroxyferulate	3.26647	13.9406	18.6391
1-(3,4-dihydroxyphenyl)-3-(2,4,6-trihydroxyphenyl)propane-1,3-dione	-0.309174	-0.49646	-1.14208
5-deoxy-D-glucuronate	10.9369	11.6786	-6.99995
1-<i>O</i>-4-hydroxybenzoyl-&beta;-<i>D</i>-glucose	0.181818	-3.65321	-18.0591
<i>aldehydo</i>-D-mannose	0.865345	2.12364	1.43734
2'-deoxycytidine 3'-monophosphate	-3.55145	-16.6375	-16.6012
ginsenoside Rg1	-0.136292	0.133648	17.872
papaverine	13.8062	14.1504	-3.20844
2-(2-methylpyridin-3-yl)ethanol	0.0364136	0.00563087	0.62058
(S)-norreticuline	0.196525	3.61544	-14.2035
dihydropapaverine	-0.255633	-0.0412634	18.8915
&delta;-tocotrienol	-0.321959	-18.9191	1.16379
(<i>R</i>)-laudanine	19.1445	18.3339	17.7287
2-oxo-2'-deoxyadenosine	-0.447155	-0.520835	0.948646
cyanidin 3-<i>O</i>-[2\-<i>O</i>-(xylosyl)-6\"-<i>O</i>-(p-coumaroyl) glucoside] 5-<i>O</i>-malonylglucoside"	-0.279928	-10.9263	-14.533
<i>trans</i>-coutarate	0.304651	-0.164923	-0.604948
cyanidin 3-<i>O</i>-glucoside-7-<i>O</i>-(6-<i>O</i>-(4-<i>O</i>-(6-<i>O</i>-(p-hydroxybenzoyl)-glucosyl)-oxybenzoyl)-glucoside)	6.93199	-7.19283	-7.15653
des-acyl avenacin A	-0.626058	-14.7709	-18.1294
monodeglucosyl des-acyl avenacin A	-0.157055	-10.0774	7.72396
(+)-secoisolariciresinol monoglucoside	5.50349	-7.41665	-7.35475
6&alpha;-hydroxy-germacra-1(10),4,11(13)-trien-12-oate	-1.19853	-0.680203	-1.51197
6-methoxypodophyllotoxin 7-glucoside	-0.794397	-1.11701	-0.58351
dihydrochelerythrine	-0.325768	-0.737256	-0.314476
(S)-nandinine	-6.97476	6.70802	-6.66853
prochloraz	0.237321	-6.84653	-17.0283
7,8-dihydroberberine	19.2326	19.5593	20.1506
3-dehydro-6-hydroxyteasterone	0.0842686	0.685343	-18.8578
&gamma;-L-glutamyl-(<i>S</i>)-2-carboxypropyl-L-cysteinyl-glycine	18.0616	3.72358	0.169944
&gamma;-L-glutamyl-(<i>S</i>)-methyl-L-cysteine	-3.7079	-10.7349	-17.9132
malonyl-furaneol glucopyranoside	-0.136292	6.98564	17.3952
(-)-pluviatolide	7.86789	6.56869	0.211357
hinokinin	-0.0397896	-10.9534	0.626661
(7S)-<i>cis</i>-hinokiresinol	-0.301999	-14.9762	-18.8206
10,16-dihydroxypalmitoyl-CoA	3.67213	-10.7209	-10.6846
(9Z)-octadec-9-ene-1,18-diol	-0.498629	1.57688	1.10797
isocryptoxanthin	-0.468357	-0.321693	3.73293
coniferyl alcohol 9-methyl ester	-0.477348	-11.1268	2.22916
4-chlorobenzoyl-coA	-0.187108	-16.4488	-20.4821
isovitexin 2''-<i>O</i>-arabinoside	13.5939	0.133648	0.169944
(<i>E</i>)-2-(1<i>H</i>-indol-3-yl)-1-thioacetohydroximate	12.3487	12.6657	12.0458
(2S)-2-amino-4-pentenoate	-0.790596	-0.737574	1.43844
<i>N</i>-methylnorbelladine	15.2894	7.61074	16.3121
(10b<i>S</i>,4a<i>R</i>)-oxomaritinamine	15.2894	7.61074	-3.66726
11-hydroxyvittatine	-0.345829	-0.790364	0.782494
4'-<i>O</i>, <i>N</i>-dimethylnorbelladine	0.0453024	-10.6361	-14.0991
2-[(2'-methylthio)ethyl]maleate	13.5637	6.9283	18.4604
3-isopropyl-10-(methylthio)-2-oxodecanoate	-0.112153	0.402881	0.747919
3-isopropyl-8-(methylthio)-2-oxooctanoate	-0.0598492	-0.259242	0.722827
3-isopropyl-6-(methylthio)-2-oxohexanoate	0.436189	1.13122	0.823972
2-bromoacetyl CoA	-0.198895	-10.1853	-16.2742
verdoheme	-0.284266	0.112514	0.819688
(4<i>S</i>)-2,3-dehydro-leucocyanidin	-0.343772	-0.755106	-1.42466
2-formylpyridine	0.182344	0.474078	0.652004
4-prenylphlormethylbutanophenone	0.056332	-1.28844	-0.680674
adlupulone	-8.98898	-17.061	-21.3091
<i>cis</i>-12-sulfojasmonate	-0.33424	-0.570967	-1.37019
vindorosine	1.54226	-8.49449	10.0321
deacetylvindorosine	-4.65495	-5.25653	-2.97121
butyl propanoate	-0.20159	-11.4467	-0.622415
ethyl propanoate	4.08312	4.2694	-10.1458
gibberellin A<sub>9</sub>	-0.136292	18.8228	7.70819
(3<i>S</i>,5<i>R</i>,6<i>R</i>)-3,5-dihydroxy-6,7-didehydro-5,6-dihydro-12'-apo-&beta;-caroten-12'-al	-0.157726	-15.5659	-19.3683
gibberellin A<sub>25</sub>	7.07138	-7.08955	-7.05326
gibberellin A<sub>19</sub>	1.37071	0.233998	0.779183
(3R,4R)-7,2,4,2'-tetrahydroxy-4',5'-methylenedioxyisoflav-3-ene	-0.32028	-0.500129	-0.762407
2-<i>S</i>-cysteinyldopa	7.34213	-3.81059	-10.7546
7-[(2S)-2-amino-2-carboxylatoethyl]-5-hydroxy-2H-1,4-benzothiazine-3-carboxylate	10.0362	-6.70351	-6.66721
4'-hydroxyadonixanthin	-4.30368	-8.27875	-19.3859
1-linoleoyl-2-linoleoyl-phosphatidylcholine	5.14301	5.41177	4.41061
1-oleoyl-2-(3E)-hexadecenoyl-phosphatidylglycerol	-0.105828	0.361991	0.593597
L-cycloserine	0.106805	0.276246	0.918518
glutarate semialdehyde	-15.2985	4.03335	4.19126
5-&alpha;-pregnane-3,20-dione	-1.55733	-3.20699	-12.8277
medicagenic acid	0.345802	-5.135	-20.6326
3-glc-glc-rha, 28-glc medicagenic acid	-0.242772	-3.0657	-2.15761
D-aspartate	-0.12498	0.146021	0.884127
L-galactono-1,4-lactone	17.1785	0.0730152	0.169944
methyl &beta;-D-glucoside	0.119323	0.108895	0.683578
2-oxovalerate	-0.399913	0.513621	0.671534
5-amino-4-imidazolecarboxyamide	3.72842	14.0288	19.6235
(+)-6a-hydroxymaackiain	-0.307205	-0.321531	-0.849877
(+)-pisatin	13.1321	-3.92304	-8.04862
S-methyl-L-methionine	-0.59739	-0.544113	1.6104
guaiacol	6.32679	-6.96388	-10.4508
BAS 110	-0.273043	-0.351014	-0.801418
N-methylethanolamine phosphate	-7.10653	-14.2169	1.16513
<i>trans</i>-5-O-(4-coumaroyl)shikimate	0.866956	-0.955505	0.654
(-)-maackiain-3-<i>O</i>-glucoside	-0.118953	0.781697	1.00904
(-)-maackiain-3-<i>O</i>-glucoside-6''-malonate	12.7938	-4.28787	2.53821
norajmaline	-0.410999	-14.048	-0.175867
7,2'-dihydroxy-4'-methoxy-isoflavanol carbocation intermediate 1	-21.4694	-10.5129	-6.89532
<i>N</i>-feruloyltyramine	22.8412	9.2983	0.169944
plumbagin	0.500888	0.408191	1.35437
4&alpha;-carboxy-4&beta;-methyl-5&alpha;-cholesta-8,24-dien-3&beta;-ol	-14.1915	-17.419	0.40432
isopentenyladenine-7-<i>N</i>-glucoside	-7.08393	-16.998	-17.0037
kinetin	-17.0888	-16.8088	-13.3539
dihydrozeatin-<i>O</i>-glucoside	-3.73803	-10.348	-16.9686
4&alpha;-carboxy-5&alpha;-cholesta-8,24-dien-3&beta;-ol	-8.00007	-7.73013	8.43078
lubimin	-0.504372	-0.83101	0.280872
3-aminobutanoate	-0.828371	-0.785133	-0.864589
4-(2-aminophenyl)-2,4-dioxobutanoate	17.5255	17.5765	3.43946
(<i>R</i>)-mevalonate 5-phosphate	-0.136292	0.133648	17.1693
3&beta;-Hydroxy-9&beta;-pimara-7,15-diene-19,6&beta;-olide	0.0550942	0.717907	0.804595
<i>syn</i>-copalyl diphosphate	-0.136292	0.133648	18.8992
N-dimethylethanolamine phosphate	0.0676151	-10.5412	0.428917
<i>N</i>-(2-methoxy-4-pyridyl)-<i>N'</i>-phenylurea	-0.924129	-4.36112	-14.9209
<i>S</i>-methyl-5-thio-D-ribose	-0.136292	3.97363	15.6295
<i>N</i>-dimethylethanolamine	-0.136292	0.133648	19.0258
acidomycin	0.148124	0.0819893	0.726082
amobarbital	8.04836	19.9699	19.506
p-aminobenzoate-&beta;-D-glucopyranosyl ester	0.335903	-14.0128	-13.9766
(6R)-4a-hydroxy-tetrahydrobiopterin	0.721876	0.661852	-0.130792
5-&beta;-pregnan-3,20 dione	-9.97337	0.00298977	-0.208055
methotrexate	-0.0884848	0.133648	19.428
gibberellin A<sub>46</sub>	-1.0358	0.296943	0.153055
DIBOA	17.17	17.2286	16.9016
methylsalicylate	-0.359484	-15.2778	-0.5717
benzyl acetate	-0.396376	-0.591148	-0.129762
L-arogenate	-11.3982	-0.533823	0.537558
curcumin monoglucoside	-17.6813	-13.9783	-17.3751
luteone	-0.0761421	-0.650431	-0.788553
2,3-dehydrokievitone	0.0580295	-0.327408	-0.751887
isowighteone	-0.299295	0.322603	-9.13392
aloesone	0.0617577	0.279388	0.978207
(+)-<i>cis</i>-abscisic aldehyde	1.00841	-10.9045	-18.8712
taraxasterol	8.35051	16.7427	-3.99762
gibberellin A<sub>15</sub> (closed lactone form)	-0.549652	-17.5409	-6.68308
4-coumaroyl-4'-hydroxyphenyllactate	-0.265669	-17.1963	-17.2164
rosmarinate	1.50189	-0.203789	0.55582
pinostrobin	0.34831	-1.05021	-1.08515
momilactone A	-4.0086	0.0650936	-14.5799
(2<i>S</i>)-2-isopropyl-3-oxosuccinate	-0.142408	0.0766083	0.935156
6-deoxocathasterone	-11.5361	-0.489632	-0.285814
&Delta;<sup>9</sup>tetrahydrocannabinol	-7.45741	-14.6647	-18.2401
4,9-dimethyldodeca-2,4,6,8,10-pentaene-1,12-dial	-0.0778526	0.376276	0.734525
3''-deamino-3''-oxonicotianamine	0.0435715	-1.07411	-1.38429
6-deoxocastasterone	0.154755	0.139485	1.39731
mugineate	-0.264016	-17.4923	-8.94297
<i>N</i>-benzylformamide	0.514626	0.368653	1.30448
3-epihydroxymugineate	-0.11222	-0.408652	-0.90751
3-epihydroxy-2'-deoxymugineate	-0.264016	-17.4042	-17.3679
(<i>S</i>)-usnate	-10.8159	-3.79524	-17.3819
artemisinic aldehyde	-0.728334	0.124451	0.950823
1-naphthaldehyde	-0.260962	0.226575	-4.08535
3-sulfanylpropanoate	9.75903	-6.43914	-6.40284
canthaxanthin	-0.326234	0.0673046	0.654371
3,4,3',4'-tetradehydroisozeaxanthin	-0.326234	0.0673046	0.654371
1-dodecanol	-0.417998	0.233628	2.53869
gentiodelphin	-0.00533962	-14.2209	-14.1846
Triton X-100	0.938523	-10.7657	-0.309108
N-methylaminobutanal	-14.5979	-14.3279	3.72097
littorine	-1.29209	0.0103893	-0.189017
galactopinitol A	-8.17189	-7.78808	-7.70037
D-galactosylononitol	0.817018	1.15326	2.57803
1-18:2-2-16:0-monogalactosyldiacylglycerol	17.2779	18.8717	13.9678
1-18:3-2-18:3-digalactosyldiacylglycerol	-0.792333	-0.833804	-0.931923
1-&alpha;-linolenoyl-2-linoleoyl-phosphatidylcholine	0.589173	-0.0186393	-0.561041
coniferaldehyde glucoside	-0.654712	-0.168801	0.177699
1-palmitoyl-2-oleoyl-phosphatidylcholine	16.2986	17.0386	16.007
2,4-dinitrophenol	17.1765	7.21102	7.2046
umbelliferone	-0.350565	-9.13607	-21.7737
4-guanidinobutyraldehyde	-4.06653	-11.5438	-18.8244
dioleoyl phosphatidate	16.168	13.0014	16.2712
1,2-dihydroxy-5-(methylsulfanyl)pent-1-en-3-one	-0.136292	0.133648	14.2931
betanidin	-4.36719	-4.09725	-4.09604
crocetin dialdehyde	12.126	-7.21487	-7.17858
crocetin	1.66189	0.162547	0.580921
9&alpha;-copalyl diphosphate	-1.18257	-0.341663	0.0253464
betaxanthin	-0.382788	0.207887	-13.8443
2,2'-dipyridyl	0.0760777	-1.22619	-0.693637
gibberellin A<sub>98</sub>	-1.31763	0.0392151	0.671486
betanidin quinone	13.4247	0.133648	3.49261
3-(aminomethyl)indole	-0.893611	-0.799838	-0.292687
lupanine	-0.425745	-0.378148	-0.826704
(+)-sesamolinol	-0.0352585	-9.40345	-0.00304261
feruloylserotonin	14.7291	10.5593	-3.32521
cinnamoylserotonin	-1.3069	-0.318658	-0.523407
3,5-dihydroxybiphenyl	-12.737	-0.885674	-2.24023
5-(methylsulfanyl)-2,3-dioxopentyl 1-phosphate	-0.08932	0.0640068	0.743029
2,4-dichlorophenoxyacetate	-0.200742	-0.155172	-13.5196
5,10-methylenetetrahydropteroate	-10.7602	-13.786	-17.1104
<i>N</i>-debenzoyl-(3'-<i>RS</i>)-taxol	-0.148797	10.3025	13.8429
&gamma;-solanine	3.78503	-15.148	-15.1117
&gamma;-chaconine	-0.00500183	0.669085	-10.9713
palmitoleate	-0.889468	0.73093	1.04228
alliin	-3.80421	-3.59716	-3.55821
<i>S</i>-allyl-L-cysteine	-0.153989	-8.51365	9.40681
(+)-<i>trans</i>-isoalliin	18.0364	18.4083	17.9242
3-geranyl-4-hydroxybenzoate	-0.263473	-0.633446	-20.5233
shikonin	0.324666	-0.574426	-0.654298
(-)-vestitol	20.5697	0.214652	0.189529
methylconiine	-0.0954078	4.80635	0.175744
adenosine 5'-propyl phosphate	5.65134	-11.2683	-7.82678
sophoraflavanone G	-5.25313	6.27324	-12.4226
leachianone G	-3.51905	-6.65525	-6.58243
chrysanthemyl diphosphate	-0.0324146	-0.52195	-0.667172
oleanolate 3-&beta;-D-glucuronoside-28-glucoside	9.57271	10.7464	11.0457
16-alpha-hydroxygypsogenate-28-beta-D-glucoside	-0.629126	0.611408	0.886845
indole-3-acetyl-aspartate-N-beta-D-glucose	9.8067	-5.61149	8.98044
indole-3-acetyl-L-valine	0.0829597	0.422148	-20.6937
lawsone	-0.136292	0.133648	11.1737
robustaquinone A	10.0181	-7.05838	-7.04412
robustaquinone F	-0.304752	-0.214428	-1.15345
1,6,7,8-tetrahydroxy-2-methylanthraquinone	-0.350975	-0.54152	-1.25492
1,7-dihydroxy-5,6,8-trimethoxyanthraquinone	-0.840689	-0.834377	-11.3082
hyperforin	17.9983	13.3101	18.0369
methylphoracetophenone	0.0148705	-12.8265	-21.6088
hydratedusnate	-7.49597	-3.80601	-17.3888
dioxindole-3-acetyl-3-O-beta-glucose	1.48387	1.018	-0.232949
trichloroethanol glucoside	-0.319306	-0.491778	-14.5571
dalcochinin-8'-O-&beta;-glucoside	-0.226444	-0.359857	0.611852
dalpatein 7-O-&beta;-D-apiofuranosyl-(1->6)-&beta;-D-glucopyranoside	-0.263357	-0.798694	0.508902
hypoglycin B	-0.425169	-1.56548	-1.17956
dalpatein	0.512897	-0.109436	1.3329
2-oxo-3-carboxy-4,5-cyclopropylhex-5-enoate	10.9195	-6.73475	-6.69846
beta-methylenecyclopropyl pyruvate	-0.800416	-0.768331	-1.11627
heliocide B2	6.5746	-6.79674	-6.76044
lacinilene C	-0.758966	-1.08857	0.0120899
munjistin	-0.224135	-0.424654	-0.84067
2,4-dihydroxycinnamate	-0.30562	-10.9544	-21.8808
heliannuol C	1.00841	-0.381069	-1.31538
3&beta;-hydroxy-9&beta;-pimara-7,15-diene-19,6&beta;-olide	-18.2022	-6.69573	-6.74596
cathinone	0.412445	0.409047	1.27685
7-deoxyloganate	11.3834	11.9358	12.124
1-18:0-2-18:3-phosphatidylethanolamine	-0.136292	9.11606	18.0309
6-(methylthio)-2-oxohexanoate	-0.10339	-0.0689182	7.23183
4-hydroxybutylglucosinolate	-3.47512	-13.6732	3.82094
5-(methylsulfanyl)pentyl-desulfoglucosinolate	-0.259108	0.237523	3.34321
8-(methylthio)-2-oxooctanoate	-8.26451	-0.38794	-15.6969
8-(methylthio)octyl-glucosinolate	13.6537	-3.19761	0.19599
(<i>22R,23R</i>)-28-homobrassinolide	-10.6967	-3.22354	-19.1905
(<i>E</i>)-5-(methylsulfanyl)pentanal oxime	-0.161262	0.359977	0.822744
L-tetrahomomethionine	-0.840215	0.197164	-0.21313
2-[(7'-methylthio)heptyl]malate	-0.00654793	-17.4319	-6.07504
3-[(5'-methylthio)pentyl]malate	0.623487	-12.5061	-12.4919
3-[(7'-methylthio)heptyl]malate	0.490505	-17.4319	-3.28207
S-6-methylthiohexylhydroximoyl-L-cysteine	0.84717	0.810269	0.415212
S-7-methylthioheptylhydroximoyl-L-cysteine	0.166982	0.226761	1.63137
(<i>E</i>)-<i>N</i>-hydroxy-6-(methylsulfanyl)heximidothioate	17.9526	3.5649	0.169944
7-(methylsulfanyl)heptyl-desulfoglucosinolate	-1.5129	-1.67872	-1.318
sulfanilamide	-0.136292	0.133648	17.8117
methyl indole-3-carboxylate	7.13558	-9.95786	0.46503
indol-3-ylmethyl-cysteine	-0.15124	-0.272599	0.838114
indole-3-carbinol	-0.271195	0.677123	1.93662
indol-3-ylmethylisothiocyanate-glutathione	13.2898	0.133648	3.51993
4-methoxy-3-indolylmethylamine	0.12486	0.0516319	0.743877
8-methoxypsoralen	11.1429	11.5731	12.3383
1-hydroxy-3-indolylmethyl glucosinolate	13.9394	0.127714	0.124511
phosphatidylglycerophosphate (1-octadecenoyl(9Z), 2-palmitoyl)	-7.17873	10.4444	6.92399
<i>N</i><sup>&omega;</sup>-phosphocreatine	3.27522	-6.98725	-13.8515
cytosine	-0.451031	-0.637178	0.900825
desacetoxyvindoline	-0.353302	0.564061	0.69188
2'-deoxyuridine	-0.989849	-0.358467	1.10678
D-erythro-imidazole-glycerol-phosphate	0.677065	1.38232	1.0613
D-glutamate	1.21003	1.45775	0.96988
diacetyl	-0.828465	-0.606355	-0.722065
2,5-diamino-6-(5-phospho-D-ribosylamino)pyrimidin-4(3H)-one	-0.160182	-0.509093	-0.622653
dicoumarol	0.150284	0.0445168	-0.693495
7,8-dihydroneopterin 3'-phosphate	-0.133611	-0.250292	-0.710609
dIMP	13.8041	0.0775166	-3.30922
dipyrromethane	13.5396	-3.42832	7.00955
laurate	-0.128935	0.810444	0.796176
D-tryptophan	0.490471	0.573732	1.45173
EDTA	7.50728	-3.78648	-10.4709
ferulate	13.8197	13.8574	0.115713
FMNH<SUB>2</SUB>	13.7257	-3.2762	-3.23991
folate	-0.524166	-1.41925	-7.65351
geranial	-0.110542	0.520337	0.920624
geraniol	-0.200614	0.291387	0.83461
D-glutamine	-0.161117	0.201933	1.01758
glycerol	-17.4117	-17.3776	-17.3514
juglone	-0.136292	0.133648	17.7417
hypoxanthine	-13.6016	-17.523	0.636507
imidazole acetol-phosphate	0.399151	1.14303	1.09626
indole	0.511498	0.397364	1.33254
(indol-3-yl)acetaldehyde	0.281821	0.316134	1.04794
(indol-3-yl)pyruvate	0.61948	1.52113	1.20669
4-<i>O</i>-(indol-3-ylacetyl)-&beta;-D-glucose	-10.9111	-17.5548	-17.5185
indole-3-carboxaldehyde	0.509852	0.393344	1.36064
(1<i>S</i>,2<i>R</i>)-1-C-(indol-3-yl)glycerol 3-phosphate	-0.365454	-0.516456	-1.21305
indole-3-propanoate	0.504852	0.42406	1.37222
3-deoxy-D-<i>manno</i>-octulosonate 8-phosphate	-0.136292	14.6756	0.169944
kievitone		17.6765	17.2875
<i>sn</i>-glycero-3-phosphocholine	0.687069	0.623942	-0.133424
1-oleyl-2-lyso-phosphatidate	-0.314638	-0.634248	0.362082
L-&alpha;-amino-&epsilon;-keto-pimelate	7.25881	-7.07578	-10.7242
L-dopa	3.23137	13.9885	18.3052
L-leucine	-12.3429	0.980815	1.38466
L-histidinol-phosphate	1.21419	1.29267	1.69879
loganate	7.00026	-6.99285	-6.95656
L-methionine	-0.631946	-2.34979	-0.592572
Mg-protoporphyrin	-0.232728	-0.00569534	3.45866
<i>N</i>-acetylglutamyl-phosphate	-0.341267	-0.541353	-1.09069
<i>N</i>-acetyl-serotonin	-18.7895	-4.18894	-11.506
<i>N</i>-formylkynurenine	-0.0882156	0.00744209	0.606866
<i>N</i>-hydroxyl-tryptamine	0.936433	0.36421	0.920352
(<i>S</i>)-nicotine	-0.901315	0.333302	-11.1984
L-<i>N</i><sup>6</sup>-methyl-L-arginine	10.4186	-3.40111	11.1696
O-phospho-L-homoserine	-0.151619	-10.4352	-17.433
orcinol	-0.786052	0.845039	0.978789
O-sinapoylglucarolactone	1.64544	-0.0999942	0.699278
4-aminobenzoate	-4.37921	-5.43203	-7.06473
(<i>R</i>)-pantolactone	0.338807	0.332635	1.28988
pentachlorophenol	-0.200162	0.196382	-0.588187
phenylglyoxal	-15.0025	-10.9715	3.83443
phloretin	-8.82651	-0.229353	-17.5473
p-hydroxymercuribenzoate	-0.11358	-0.152221	-1.07262
5-formamido-1-(5-phospho-D-ribosyl)-imidazole-4-carboxamide	1.67645	-0.010268	0.645853
psoralen	18.7735	19.0549	19.5464
porphyrin-ring	-17.5997	-17.4526	-17.3607
pyrroloquinoline quinone	-0.298718	-0.177679	1.09228
protoporphyrin IX	-0.317448	-0.205507	1.44837
5-phospho-&alpha;-D-ribose 1-diphosphate	-0.216545	-0.128948	-0.66166
pteridine-ring	-1.30961	-0.437083	0.397189
purine-ring	-0.183206	-10.7911	-14.366
pyridoxal	-0.340895	-0.72777	-0.202632
(3<i>R</i>,5<i>S</i>)-3-hydroxy-1-pyrroline-5-carboxylate	-0.802009	-0.94987	-0.662211
&alpha;-L-rhamnopyranose	0.578356	-12.1115	-15.951
riboflavin	-0.0624374	-0.446393	0.645501
ribose-1-arsenate	-0.178267	-0.115448	-0.861534
(<i>S</i>)-9-(2,3-dihydroxypropyl)-adenine	10.3683	10.7488	-3.62932
<i>S</i>-adenosyl 3-(methylthio)propylamine	10.5524	0.133648	14.1473
salutaridinol	-0.131869	-5.02694	-14.2938
(S)-coclaurine	-22.2549	-9.75819	-5.88876
seleno-L-homocysteine	-0.295732	-0.230227	-0.90177
L-serine	0.285276	-1.06808	-1.20019
shikimate	0.326608	0.0556049	-0.70169
shikimate 3-phosphate	0.114679	-4.10354	-16.8801
<i>S</i>-(hydroxymethyl)glutathione	-0.105887	-0.728699	-14.7627
sinapoyl-(S)-malate	-0.24091	-0.663199	-13.4614
dimethylsulfoniopropanoate	-1.07855	-0.968291	0.440472
stearate	-0.13988	-1.56021	-1.25995
sterculate	-0.44686	1.45352	1.4547
sterone-ring	0.456783	-0.15853	-14.1093
S-tetrahydrocolumbamine	-0.255633	-0.0412634	18.8915
strictosidine-aglycone	6.56199	17.5063	0.169944
tetcyclacis	0.587671	0.170766	-0.57304
tetrahydropteroyl mono-L-glutamate	13.8386	3.6166	15.1658
thiamine phosphate	13.2611	0.133648	3.46707
camalexin	0.217047	0.171692	1.30344
thidiazuron	16.033	16.176	15.861
threose	3.84969	-9.70558	-14.9914
5-(2-hydroxyethyl)-4-methylthiazole	3.35205	-10.1404	7.73388
4-methyl-5-(2-phosphooxyethyl)thiazole	-3.57693	-3.07429	-17.2508
dTMP	10.6402	-3.19079	-6.69504
trifluoromethionine	1.10118	2.08645	1.84214
tris	-1.19287	-0.826944	-0.480467
tyramine	0.0480824	0.0326077	0.636876
UDP group	-3.51447	-9.88372	-16.547
all-<i>trans</i>-undecaprenyl group	-13.5982	-10.0047	-13.292
vigabatrin	0.49262	0.42974	1.5083
xanthurenate	1.04777	2.10417	1.95374
